# Supplementary material for: MDR M. tuberculosis outbreak clone in Eswatini missed by Xpert has elevated bedaquiline resistance dated to the pre-treatment era
Source: Genome Med. 2020 Nov 25;12:104. doi: 10.1186/s13073-020-00793-8 (PMC7687760; doi:10.1186/s13073-020-00793-8)
Supplement: Supplementary file 1 — Additional file 1: Table S1. Origin of Rv0678 mutant isolates included in homoplastic analysis. Table S2. Drug resistance mutations and cluster analysis of collection 2 strains and EMBL-EBI ENA sequence read archive numbers. Table S3. BDQ and CFZ Minimum inhibitory concentration of 25 Rv0678 mutant and 12 wild type strains. Table S4. WGS of 273 isolates submitted to the EMBL-EBI ENA sequence read archive. Table S5. Epidemiological and genotyping data of 412 Mtbc-strains. Table S6. Phenotypic DST data of 412 Mtbc-strains, resistance mediating mutations for 273 whole genome sequenced isolates. Table S7. Drug resistance mediating mutations of all MDR clusters. [file 13073_2020_793_MOESM1_ESM.xlsx]

## Sheet: Table S1
ID	SRA	SRA_Project	Lineage Coll	Source	Rv0678	PMID	Year of Isolation
TRL0116103	SRR5860991	PRJNA393767	Beijing (2.2.2)	South Africa	G121R		2015
SA98	ERR1988847	PRJEB20942	Beijing (2.2.2)	South Africa	G121R		2008
14722_8#16	ERR751555	PRJEB5280	Haarlem (4.1.2.1)	Peru	N98D	29281674	2011
10149	SRR5894884	PRJNA395592	Beijing (2.2.1)	China	M146T	28320727	2012

## Sheet: Table S2
ID	Original_ID	Lineage	Coll-lineage	Genome Cluster	INH	RMP	SM	EMB	PZA	MFX	LFX	CFZ	KAN	AMK	CPR	ETH	LZD	BDQ	CS	PAS	DEL	SRA	SRA_Project
SWA-3	2014-01351	S-type	4.4.1.1	group_10	katG S315T	rpoB I491F	rpsL K43R	embB M306I	pncA H51D	-	-	-	-	-	-	-	-	Rv0678 M146T	-	-	-	ERR4020186	PRJEB37777
SWA-4	2014-01352	S-type	4.4.1.1	group_10	katG S315T	rpoB I491F	rpsL K43R	embB M306I	pncA H51D	-	-	-	-	-	-	-	-	Rv0678 M146T	-	-	-	ERR4020187	PRJEB37777
SWA-133	2014-02356	S-type	4.4.1.1	group_10	katG S315T	rpoB I491F	rpsL K43R	embB M306I	pncA H51D	-	-	-	-	-	-	-	-	Rv0678 M146T	-	-	-	ERR4020185	PRJEB37777
SWA-40	2014-02357	S-type	4.4.1.1	group_10	katG S315T	rpoB I491F	rpsL K43R	embB M306I	pncA H51D	-	-	-	-	-	-	-	-	Rv0678 M146T	-	-	-	ERR4020188	PRJEB37777
SWA-125	2015-00348	X-type	4.1.1.3	group_3	fabG1 -15c>t; katG S315T	rpoB S450L	gid 405_del_g	embA -16c>g; embB M306I	pncA R154G	-	-	-	-	-	-	fabG1 -15c>t; ethA 1195_ins_tgg; ethA 870_ins_a	-	-	ald 460_del_g	-	-	ERR4020192	PRJEB37777
SWA-127	2015-00754	X-type	4.1.1.3	group_3	fabG1 -15c>t; katG S315T	rpoB S450L	gid 405_del_g	embA -16c>g; embB M306I	pncA R154G	-	-	-	-	-	-	fabG1 -15c>t; ethA 1195_ins_ggt; ethA 870_ins_a	-	-	ald 460_del_g	-	-	ERR4020193	PRJEB37777
SWA-89	2015-01016	Haarlem	4.1.2.1	group_12	katG S315T; ahpC -57c>t	rpoB S450L	rpsL K43R	-	pncA T135P	-	-	-	-	-	-	ethA 860_del_a	-	-	-	-	-	ERR4020200	PRJEB37777
SWA-122	2015-01107	S-type	4.4.1.1	group_10	katG S315T	rpoB M434I	rpsL K43R	embB M306I	pncA H51D	-	-	-	-	-	-	-	-	-	-	-	-	ERR4020182	PRJEB37777
SWA-71	2015-01108	S-type	4.4.1.1	group_10	katG S315T	rpoB M434I; rpoB I491F	rpsL K43R	embB M306I	pncA H51D	-	-	-	-	-	-	-	-	-	-	-	-	ERR4020189	PRJEB37777
SWA-116	2015-01247	X-type	4.1.1.3	group_3	fabG1 -15c>t; katG S315T	rpoB S450L	gid 405_del_g; gid 304_del_c	embA -16c>g; embB M306I	pncA R154G	-	-	-	-	-	-	fabG1 -15c>t; ethA 1195_ins_gtg; ethA 870_ins_a	-	-	ald 460_del_g	-	-	ERR4020190	PRJEB37777
SWA-7	2015-01873	Haarlem	4.1.2.1	group_12	katG S315T; ahpC -57c>t	rpoB S450L	rpsL K43R	-	pncA T135P	-	-	-	-	-	-	ethA 860_del_a	-	-	-	-	-	ERR4020199	PRJEB37777
SWA-33	2015-02705	X-type	4.1.1.1	group_30	katG S315T	rpoB H445D	gid 109_del_g	-	pncA G97C	-	-	-	-	-	-	-	-	-	-	-	-	ERR4020198	PRJEB37777
SWA-32	2015-02710	X-type	4.1.1.1	group_30	katG S315T	rpoB H445D	gid 109_del_g	-	pncA G97C	-	-	-	-	-	-	-	-	-	-	-	-	ERR4020197	PRJEB37777
SWA-110	2015-02711	LAM	4.3.2.1	no	katG S315T	rpoB S450L	gid 413_del_c	embB M306I	-	-	-	-	-	-	-	-	-	-	-	-	-	ERR4020201	PRJEB37777
SWA-10	2016-00204	S-type	4.4.1.1	group_10	katG S315T	rpoB I491F	rpsL K43R	embB M306I	pncA H51D	-	-	-	-	-	-	-	-	-	-	-	-	ERS4424681	PRJEB37777
SWA-129	2016-00210	X-type	4.1.1.3	group_3	fabG1 -15c>t; katG S315T	rpoB S450L	gid 405_del_g	embA -16c>g; embB M306I	pncA R154G	-	-	-	-	-	-	fabG1 -15c>t; ethA 1195_ins_gtg; ethA 870_ins_a	-	-	ald 460_del_g	-	-	ERR4020194	PRJEB37777
SWA-123	2016-00249	X-type	4.1.1.3	group_3	fabG1 -15c>t; katG S315T	rpoB S450L	gid 405_del_g	embA -16c>g; embB M306I	pncA R154G	-	-	-	-	-	-	fabG1 -15c>t; ethA 1195_ins_ggt; ethA 870_ins_a	-	-	ald 460_del_g	-	-	ERR4020191	PRJEB37777
SWA-131	2016-01117	X-type	4.1.1.3	group_3	fabG1 -15c>t; katG S315T	rpoB S450L	gid 405_del_g	embA -16c>g; embB M306I	pncA R154G	gyrA D94N	gyrA D94N	-	-	-	-	fabG1 -15c>t; ethA 1195_ins_gtg; ethA 870_ins_a	-	-	ald 460_del_g	-	-	ERR4020195	PRJEB37777
SWA-13	2016-01121	S-type	4.4.1.1	group_10	katG S315T	rpoB I491F	rpsL K43R	embB M306I	pncA H51D	-	-	-	-	-	-	-	-	Rv0678 M146T	-	-	-	ERR4020183	PRJEB37777
SWA-130	2016-01420	S-type	4.4.1.1	group_10	katG S315T	rpoB I491F	rpsL K43R	embB M306I	pncA H51D	-	-	-	-	-	-	-	-	Rv0678 M146T	-	-	-	ERR4020184	PRJEB37777
SWA-15	2017-00078	X-type	4.1.1.3	group_3	fabG1 -15c>t; katG S315T	rpoB S450L	gid 405_del_g	embA -16c>g; embB M306I	pncA R154G	-	-	-	-	-	-	fabG1 -15c>t; ethA 1195_ins_tgg; ethA 870_ins_a	-	-	ald 460_del_g	-	-	ERR4020196	PRJEB37777

## Sheet: Table S3
ID	Rv0678	lineage Coll	DR type	Position MCCT Fig 2	BDQ_1	CFZ_1
5579/09	M146T	S-type	MDR	1	0.75	0.75
7175/09	M146T	S-type	MDR	2	0.75	1
10704/09	M146T	S-type	MDR	3	0.75	1
5275/09	M146T	S-type	MDR	4	0.75	1
11023/09	M146T	S-type	MDR	5	0.5	0.5
4709/09	M146T	S-type	MDR	6	1	0.75
4248/09	M146T	S-type	MDR	7	0.75	0.75
11015/09	M146T	S-type	MDR	8	0.5	0.5
9080/09	M146T	S-type	MDR	9	0.75	0.75
10298/09	M146T	S-type	MDR	10	1	0.75
6944/09	M146T	S-type	MDR	11	1	1
5753/09	M146T	S-type	MDR	12	0.25	0.75
8781/09	M146T	S-type	MDR	13	0.75	0.75
4721/09	M146T	S-type	MDR	14	0.75	0.75
5109/09	M146T	S-type	MDR	15	0.5	1
7185/09	M146T	S-type	MDR	16	0.75	1
433/10	M146T	S-type	MDR	17	0.5	1
10294/09	M146T	S-type	MDR	18	0.5	0.75
431/10	M146T	S-type	MDR	19	0.5	0.75
7703/09	M146T	S-type	MDR	20	0.75	1
10438/09	M146T	S-type	MDR	21	0.25	0.5
10701/09	gWT	S-type	MDR	22	0.12	0.25
6955/09	G121R	S-type	MDR	23	0.75	2
5088/09	N98D	S-type	MDR	25	1	1
7700/09	N98D	S-type	MDR	26	0.5	0.75
4725/09	gWT	S-type	MDR	27	0.25	0.75
4700/09	gWT	S-type	MDR	33	0.25	0.5
5080/09	gWT	S-type	MDR	43	0.25	0.25
4269/09	A110V	Beijing	fully susceptible	-	0.5	0.5
10453/09	gWT	LAM	MDR	-	0.12	0.25
177/10	gWT	LAM	fully susceptible	-	0.12	0.25
5069/09	gWT	X-type	MDR	-	<= 0,03	0.25
4735/09	gWT	LAM	fully susceptible	-	0.06	0.25
118/10	gWT	LAM	non MDR	-	0.12	0.25
6265/09	gWT	Beijing	fully susceptible	-	0.12	0.5
8303/09	gWT	EAI	MDR	-	0.5	0.25
1213/10	gWT	Haarlem	non MDR	-	0.5	0.5
H37Rv	H37Rv		fully susceptible	-	0.25	0.25
H37Rv (ATCC 27294)
each column corresponds to one batch with corresponding control H37Rv
all MICs in mg/l
color coding according to Fig 3
resistant
ATU
susceptible

## Sheet: Table S4
ID	SRA	SRA_Project
10108-09	ERR2199747	PRJEB6273
10114-09	ERR551166	PRJEB6273
10115-09	ERR2199748	PRJEB6273
10116-09	ERR2199749	PRJEB9680
10121-09	ERR2199750	PRJEB6273
10292-09	ERR552619	PRJEB6273
10293-09	ERR552295	PRJEB6273
10294-09	ERR2199757	PRJEB6273
10298-09	ERR552875	PRJEB6273
10301-09	ERR2199758	PRJEB6273
10436-09	ERR2199766	PRJEB6273
10438-09	ERR552405	PRJEB6273
10442-09	ERR2199768	PRJEB6273
10451-09	ERR552672	PRJEB6273
10452-09	ERR552253	PRJEB6273
10453-09	ERR551231	PRJEB6273
10504-09	ERR552273	PRJEB6273
10505-09	ERR551246	PRJEB6273
10507-09	ERR553313	PRJEB6273
10512-09	ERR551319	PRJEB6273
10513-09	ERR2199771	PRJEB9680
1053-10	ERR550959	PRJEB6273
1054-10	ERR498238	PRJEB6273
1057-10	ERR553350	PRJEB6273
1060-10	ERR2199774	PRJEB9680
10701-09	ERR552870	PRJEB6273
10702-09	ERR552074	PRJEB6273
10703-09	ERR551289	PRJEB6273
10704-09	ERR551280	PRJEB6273
10706-09	ERR2199778	PRJEB6273
110-10	ERR2199787	PRJEB9680
11015-09	ERR550861	PRJEB6273
11016-09	ERR552720	PRJEB6273
11020-09	ERR551456	PRJEB6273
11023-09	ERR551014	PRJEB6273
111-10	ERR551953	PRJEB6273
11234-09	ERR2199793	PRJEB6273
11236-09	ERR550754	PRJEB6273
11237-09	ERR551739	PRJEB6273
11238-09	ERR552000	PRJEB6273
11239-09	ERR553321	PRJEB6273
113-10	ERR551537	PRJEB6273
117-10	ERR553053	PRJEB6273
118-10	ERR552221	PRJEB6273
119-10	ERR2199805	PRJEB6273
1202-10	ERR551692	PRJEB6273
1207-10	ERR2199807	PRJEB9680
1210-10	ERR551488	PRJEB6273
1213-10	ERR2199811	PRJEB6273
1215-10	ERR2199813	PRJEB9680
173-10	ERR2199834	PRJEB9680
175-10	ERR551801	PRJEB6273
177-10	ERR2199842	PRJEB9680
4248-09	ERR552193	PRJEB6273
4249-09	ERR2199920	PRJEB9680
4250-09	ERR2199921	PRJEB9680
4252-09	ERR550619	PRJEB6273
4253-09	ERR2199922	PRJEB9680
4255-09	ERR2199923	PRJEB9680
4256-09	ERR2199924	PRJEB9680
4257-09	ERR2199925	PRJEB9680
4258-09	ERR2199926	PRJEB9680
4259-09	ERR2199927	PRJEB9680
4261-09	ERR2199928	PRJEB9680
4262-09	ERR2199929	PRJEB9680
4267-09	ERR2199930	PRJEB9680
4268-09	ERR2199931	PRJEB9680
4269-09	ERR2199932	PRJEB9680
4270-09	ERR2199933	PRJEB9680
4271-09	ERR2199934	PRJEB9680
4272-09	ERR2199935	PRJEB9680
4273-09	ERR2199936	PRJEB9680
4275-09	ERR2199937	PRJEB9680
4276-09	ERR553324	PRJEB7281
4277-09	ERR2199938	PRJEB9680
4283-09	ERR551045	PRJEB6273
4285-09	ERR551941	PRJEB6273
4286-09	ERR2199939	PRJEB9680
4287-09	ERR619080	PRJEB6273
4288-09	ERR553058	PRJEB6273
4289-09	ERR552352	PRJEB6273
4290-09	ERR2199940	PRJEB9680
4291-09	ERR2199941	PRJEB9680
4293-09	ERR2199942	PRJEB9680
4294-09	ERR2199943	PRJEB9680
4295-09	ERR2199944	PRJEB9680
4296-09	ERR551854	PRJEB7281
4297-09	ERR2199945	PRJEB9680
4298-09	ERR551194	PRJEB6273
4300-09	ERR2199946	PRJEB9680
4301-09	ERR2199947	PRJEB9680
431-10	ERR552491	PRJEB6273
4328-09	ERR2199949	PRJEB9680
4330-09	ERR552456	PRJEB6273
433-10	ERR552754	PRJEB6273
4333-09	ERR2199950	PRJEB9680
4335-09	ERR552108	PRJEB6273
4337-09	ERR2199951	PRJEB9680
4339-09	ERR552710	PRJEB6273
4343-09	ERR2199952	PRJEB9680
4344-09	ERR2199953	PRJEB9680
4345-09	ERR2199955	PRJEB9680
4347-09	ERR2199956	PRJEB9680
438-10	ERR553357	PRJEB6273
4687-09	ERR2199968	PRJEB6273
4688-09	ERR551079	PRJEB7281
4691-09	ERR2199969	PRJEB9680
4695-09	ERR2199970	PRJEB9680
4696-09	ERR2199971	PRJEB9680
4697-09	ERR2199972	PRJEB9680
4699-09	ERR2199973	PRJEB9680
4700-09	ERR551609	PRJEB6273
4703-09	ERR551071	PRJEB7281
4709-09	ERR550741	PRJEB6273
4711-09	ERR2199975	PRJEB9680
4712-09	ERR552518	PRJEB6273
4713-09	ERR553105	PRJEB6273
4716-09	ERR2199976	PRJEB9680
4721-09	ERR553230	PRJEB6273
4722-09	ERR2199977	PRJEB9680
4723-09	ERR552083	PRJEB6273
4724-09	ERR552821	PRJEB6273
4725-09	ERR552637	PRJEB6273
4727-09	ERR2199979	PRJEB9680
4730-09	ERR2199981	PRJEB9680
4731-09	ERR552396	PRJEB6273
4735-09	ERR2199982	PRJEB9680
5069-09	ERR2199988	PRJEB6273
5072-09	ERR2199989	PRJEB9680
5073-09	ERR552751	PRJEB6273
5075-09	ERR2199990	PRJEB9680
5076-09	ERR2199991	PRJEB9680
5079-09	ERR2199992	PRJEB9680
5080-09	ERR552599	PRJEB6273
5083-09	ERR2199993	PRJEB9680
5088-09	ERR2199994	PRJEB6273
5093-09	ERR2199995	PRJEB9680
5099-09	ERR2199996	PRJEB9680
5100-09	ERR2199997	PRJEB6273
5102-09	ERR2199998	PRJEB9680
5104-09	ERR550794	PRJEB6273
5105-09	ERR2199999	PRJEB9680
5106-09	ERR552115	PRJEB6273
5107-09	ERR2200000	PRJEB9680
5108-09	ERR2200001	PRJEB9680
5109-09	ERR552540	PRJEB6273
5111-09	ERR2200002	PRJEB9680
5114-09	ERR551545	PRJEB6273
5115-09	ERR2200004	PRJEB9680
5117-09	ERR2200005	PRJEB9680
5118-09	ERR550867	PRJEB6273
5121-09	ERR2200006	PRJEB9680
5122-09	ERR2200007	PRJEB9680
5126-09	ERR2200008	PRJEB9680
5130-09	ERR2200009	PRJEB9680
5146-09	ERR552701	PRJEB6273
5148-09	ERR2200010	PRJEB9680
5149-09	ERR2200011	PRJEB6273
5239-09	ERR2200013	PRJEB9680
5243-09	ERR2200014	PRJEB9680
5246-09	ERR551242	PRJEB6273
5250-09	ERR2200015	PRJEB9680
5251-09	ERR553366	PRJEB6273
5256-09	ERR2200017	PRJEB9680
5264-09	ERR2200018	PRJEB9680
5268-09	ERR2200019	PRJEB9680
5269-09	ERR2200020	PRJEB9680
5273-09	ERR2200021	PRJEB9680
5274-09	ERR550872	PRJEB6273
5275-09	ERR2200022	PRJEB6273
5276-09	ERR2200023	PRJEB9680
5282-09	ERR2200024	PRJEB9680
5287-09	ERR2200025	PRJEB9680
5537-09	ERR2200030	PRJEB6273
5539-09	ERR2200032	PRJEB9680
5544-09	ERR2200033	PRJEB9680
5549-09	ERR2200034	PRJEB9680
5551-09	ERR2200035	PRJEB9680
5554-09	ERR2200037	PRJEB9680
5556-09	ERR2200038	PRJEB9680
5558-09	ERR551899	PRJEB6273
5569-09	ERR553156	PRJEB7281
5572-09	ERR2200039	PRJEB9680
5579-09	ERR552764	PRJEB6273
5582-09	ERR2200040	PRJEB9680
5737-09	ERR2200043	PRJEB9680
5741-09	ERR552929	PRJEB6273
5743-09	ERR2200044	PRJEB9680
5746-09	ERR2200045	PRJEB9680
5748-09	ERR2200046	PRJEB6273
5750-09	ERR2200048	PRJEB6273
5752-09	ERR2200049	PRJEB9680
5753-09	ERR552484	PRJEB6273
5755-09	ERR552010	PRJEB6273
5758-09	ERR552981	PRJEB6273
5759-09	ERR2200051	PRJEB9680
5771-09	ERR2200052	PRJEB9680
5772-09	ERR550734	PRJEB6273
5797-09	ERR551391	PRJEB6273
596-10	ERR551393	PRJEB6273
597-10	ERR2200058	PRJEB6273
601-10	ERR2200060	PRJEB6273
603-10	ERR552763	PRJEB6273
604-10	ERR553241	PRJEB6273
6059-09	ERR2200064	PRJEB6273
6070-09	ERR2200065	PRJEB9680
6078-09	ERR2200066	PRJEB6273
6085-09	ERR2200067	PRJEB9680
6087-09	ERR2200068	PRJEB9680
6243-09	ERR2200074	PRJEB9680
6247-09	ERR2200075	PRJEB6273
6249-09	ERR2200076	PRJEB9680
6251-09	ERR2200077	PRJEB9680
6255-09	ERR551937	PRJEB6273
6256-09	ERR2200078	PRJEB9680
6263-09	ERR2200079	PRJEB9680
6265-09	ERR552743	PRJEB7281
6266-09	ERR552071	PRJEB6273
6267-09	ERR552993	PRJEB6273
6268-09	ERR2200080	PRJEB9680
6269-09	ERR553216	PRJEB6273
6637-09	ERR550869	PRJEB6273
6643-09	ERR2200087	PRJEB9680
6652-09	ERR552073	PRJEB6273
6653-09	ERR2200088	PRJEB9680
6944-09	ERR2200094	PRJEB6273
6945-09	ERR2200095	PRJEB6273
6948-09	ERR2200096	PRJEB9680
6949-09	ERR551757	PRJEB6273
6955-09	ERR552572	PRJEB6273
7171-09	ERR553264	PRJEB6273
7172-09	ERR2200103	PRJEB9680
7173-09	ERR553342	PRJEB6273
7175-09	ERR552612	PRJEB6273
7178-09	ERR552361	PRJEB6273
7179-09	ERR552495	PRJEB6273
7181-09	ERR553358	PRJEB6273
7185-09	ERR552124	PRJEB6273
7186-09	ERR553182	PRJEB6273
7187-09	ERR551979	PRJEB7281
7192-09	ERR551578	PRJEB6273
7699-09	ERR2200105	PRJEB9680
7700-09	ERR552745	PRJEB6273
7703-09	ERR552149	PRJEB6273
7704-09	ERR552151	PRJEB6273
7708-09	ERR552780	PRJEB6273
7712-09	ERR551689	PRJEB6273
7713-09	ERR551650	PRJEB6273
7716-09	ERR553185	PRJEB6273
8302-09	ERR550813	PRJEB6273
8303-09	ERR553134	PRJEB6273
8304-09	ERR553116	PRJEB6273
8313-09	ERR552989	PRJEB6273
8316-09	ERR2200115	PRJEB9680
8318-09	ERR551240	PRJEB6273
8576-09	ERR553282	PRJEB6273
8580-09	ERR2200117	PRJEB9680
8581-09	ERR552463	PRJEB6273
8585-09	ERR552789	PRJEB6273
8587-09	ERR2200118	PRJEB9680
8591-09	ERR552181	PRJEB6273
8592-09	ERR2200119	PRJEB9680
8779-09	ERR552916	PRJEB6273
8781-09	ERR552070	PRJEB6273
8783-09	ERR553020	PRJEB6273
8784-09	ERR552809	PRJEB6273
8786-09	ERR550657	PRJEB6273
9080-09	ERR551536	PRJEB6273
9081-09	ERR552986	PRJEB6273
9085-09	ERR551298	PRJEB6273
9562-09	ERR550863	PRJEB6273
9564-09	ERR553001	PRJEB6273
9565-09	ERR2200139	PRJEB9680

## Sheet: Table S5
ID	residence	age	sex	HIV	AFB	MLVA MtbC15-9	lineage MIRU	lineage Coll	lineage Coll #	MIRU+Spoligo cluster#	Genome Cluster	DR type	154	580	960	1644	2059	2531	2687	2996	3007	3192	4348	802	424	577	1955	2163b	2165	2347	2401	2461	3171	3690	4052	4156	Spoligo1	Spoligo2	Spoligo3	Spoligo4	Spoligo5	Spoligo6	Spoligo7	Spoligo8	Spoligo9	Spoligo10	Spoligo11	Spoligo12	Spoligo13
10108/09	HhoHho	not applicable	not applicable	3	2+	1742-17	S-type	S-type	4.4.1.1	6	group_10	MDR	2	3	3	3	2	5	1	4	3	3	2	4	3	3	1	4	3	4	2	2	2	3	10	2	1	1	1	1	1	1	1	1	0	0	1	1	1
10114/09	HhoHho	not applicable	not applicable	1	neg.	1663-15	X-type	X-type	4.1.1.1	1	group_30	MDR	2	2	4	3	2	5	1	5	3	3	2	3	2	4	4	3	3	4	4	2	3	4	8	3	1	1	0	1	1	1	1	1	1	1	1	1	1
10115/09	Manzini	not applicable	not applicable	1	1+	1742-460	S-type	S-type	4.4.1.1		group_10	MDR	2	3	3	3	2	5	1	4	2	3	2	4	3	3	1	4	3	4	2	2	2	3	10	2	1	1	1	1	1	1	1	1	0	0	1	1	1
10116/09	Manzini	not applicable	not applicable	1	2+	1898-17	S-type	S-type	4.4.1.1	8	group_22	fully susceptible	2	3	3	3	2	5	1	5	3	3	2	4	3	4	1	4	4	4	2	2	2	3	10	2	1	1	1	1	1	1	1	1	0	0	1	1	1
10121/09	Lubombo	not applicable	not applicable	3	neg.	1948-15	X-type	X-type	4.1.1.3	15	group_3	MDR	2	2	4	3	2	5	1	5	3	3	2	4	4	3	3	2	3	4	4	2	3	4	9	3	1	1	1	0	0	0	0	0	0	0	0	0	1
10292/09	Shiselweni	not applicable	not applicable	1	1+	11582-15	X-type	X-type	4.1.1.3		ungrouped	fully susceptible	2	2	4	3	2	5	1	5	3	3	2	4	4	3	3	3	3	4	4	2	3	4	9	3	1	1	1	0	0	0	0	0	0	0	0	0	1
10293/09	Shiselweni	not applicable	not applicable	1	1+	1948-15	X-type	X-type	4.1.1.3	15	group_3	MDR	2	2	4	3	2	5	1	5	3	3	2	4	4	3	3	2	3	4	4	2	3	4	9	3	1	1	1	0	0	0	0	0	0	0	0	0	1
10294/09	Shiselweni	not applicable	not applicable	1	2+	1742-17	S-type	S-type	4.4.1.1	6	group_10	MDR	2	3	3	3	2	5	1	4	3	3	2	4	3	3	1	4	3	4	2	2	2	3	10	2	1	1	1	1	1	1	1	1	0	0	1	1	1
10298/09	Manzini	not applicable	not applicable	2	neg.	1742-17	S-type	S-type	4.4.1.1	6	group_10	MDR	2	3	3	3	2	5	1	4	3	3	2	4	3	3	1	4	3	4	2	2	2	3	10	2	1	1	1	1	1	1	1	1	0	0	1	1	1
10301/09	Shiselweni	not applicable	not applicable	1	1+	11635-15	Swaziland H37Rv like	mainly T	4.8		ungrouped	non MDR	2	2	3	3	2	5	1	2	3	3	2	2	2	4	2	4	3	4	2	2	3	2	5	2	1	1	1	1	1	1	1	1	1	1	1	1	1
10436/09	Shiselweni	not applicable	not applicable	1	1+	1742-17	S-type	S-type	4.4.1.1	6	group_10	MDR	2	3	3	3	2	5	1	4	3	3	2	4	3	3	1	4	3	4	2	2	2	3	10	2	1	1	1	1	1	1	1	1	0	0	1	1	1
10438/09	Shiselweni	not applicable	not applicable	1	3+	1742-17	S-type	S-type	4.4.1.1	6	group_10	MDR	2	3	3	3	2	5	1	4	3	3	2	4	3	3	1	4	3	4	2	2	2	3	10	2	1	1	1	1	1	1	1	1	0	0	1	1	1
10440/09	HhoHho	not applicable	not applicable	1	neg.	1904-308	LAM			42		fully susceptible	2	2	4	3	2	7	1	5	3	3	2	3	4	3	4	4	2	4	2	2	1	1	7	2	1	1	1	1	1	1	1	1	0	0	0	1	1
10442/09	Manzini	not applicable	not applicable	1		1663-15	X-type	X-type	4.1.1.1	1	group_21	MDR	2	2	4	3	2	5	1	5	3	3	2	3	2	4	4	3	3	4	4	2	3	4	8	3	1	1	0	1	1	1	1	1	1	1	1	1	1
10451/09	HhoHho	not applicable	not applicable	1	2+	1742-17	S-type	S-type	4.4.1.1	6	group_10	MDR	2	3	3	3	2	5	1	4	3	3	2	4	3	3	1	4	3	4	2	2	2	3	10	2	1	1	1	1	1	1	1	1	0	0	1	1	1
10452/09	HhoHho	not applicable	not applicable	1	neg.	1742-17	S-type	S-type	4.4.1.1	6	group_10	MDR	2	3	3	3	2	5	1	4	3	3	2	4	3	3	1	4	3	4	2	2	2	3	10	2	1	1	1	1	1	1	1	1	0	0	1	1	1
10453/09	Manzini	not applicable	not applicable	1	neg.	1888-303	LAM	LAM	4.3.4.2.1	19	group_15	MDR	2	2	4	1	2	3	1	5	2	3	2	1	3	4	2	3	2	4	1	1	5	2	3	2	1	0	0	0	0	0	0	0	0	0	0	1	1
10454/09	Manzini	not applicable	not applicable	2	neg.	1922-88	Beijing			53		fully susceptible	2	2	3	3	2	5	1	7	3	5	3	3	3	4	5	4	4	4	4	2	4	4	8	2	0	0	0	0	0	0	0	0	0	0	0	0	0
10502/09	HhoHho	not applicable	not applicable	2	1+	1908-29	X-type			36		fully susceptible	2	2	4	3	2	5	1	6	1	4	2	4	4	4	5	3	3	4	4	2	3	3	8	4	1	1	1	1	1	1	1	1	1	1	1	1	1
10503/09	Lubombo	not applicable	not applicable	1	neg.	1934-71	LAM			58		fully susceptible	2	2	4	1	2	6	1	5	2	3	2	1	5	4	2	4	2	4	1	1	5	2	9	2	1	1	1	1	1	1	1	1	1	1	1	1	1
10504/09	Lubombo	not applicable	not applicable	1	1+	1663-15	X-type	X-type	4.1.1.1	1	group_30	MDR	2	2	4	3	2	5	1	5	3	3	2	3	2	4	4	3	3	4	4	2	3	4	8	3	1	1	0	1	1	1	1	1	1	1	1	1	1
10505/09	Lubombo	not applicable	not applicable	1	1+	1948-15	X-type	X-type	4.1.1.3	15	group_3	MDR	2	2	4	3	2	5	1	5	3	3	2	4	4	3	3	2	3	4	4	2	3	4	9	3	1	1	1	0	0	0	0	0	0	0	0	0	1
10507/09	Lubombo	not applicable	not applicable	1	1+	342-122	Beijing	Beijing	2.2.1	23	group_8	MDR	2	2	3	3	2	5	1	7	4	5	3	3	4	4	5	5	4	4	4	2	3	3	8	2	0	0	0	0	0	0	0	0	0	0	0	0	0
10512/09	Lubombo	not applicable	not applicable	1	neg.	1958-108	EAI	EAI	1.2.2	21	group_6	MDR	2	5	4	2	2	6	2	2	3	4	1	3	2	2	11	3	9	3	2	4	3	7	2	1	1	1	1	1	1	1	1	1	1	1	1	1	1
10513/09	Manzini	not applicable	not applicable	1	1+	1906-53	LAM	LAM	4.3.2.1	11	group_11	fully susceptible	2	2	4	3	2	6	1	5	3	3	2	3	4	4	4	4	2	4	2	2	1	1	7	2	1	1	1	1	1	1	1	1	0	0	0	1	1
10515/09	HhoHho	not applicable	not applicable	2	1+	1547-88	Beijing			24		fully susceptible	2	2	3	3	2	5	1	7	3	5	3	3	3	4	5	4	4	4	4	2	4	3	8	2	0	0	0	0	0	0	0	0	0	0	0	0	0
10517/09	HhoHho	not applicable	not applicable	1	1+	121-51	LAM			10		fully susceptible	1	2	4	3	2	6	1	5	3	2	2	4	3	2	3	2	2	4	1	2	3	2	6	2	1	1	1	1	1	1	1	1	1	1	1	1	1
1053/10	HhoHho	not applicable	not applicable	1	1+	1948-15	X-type	X-type	4.1.1.3	15	group_3	MDR	2	2	4	3	2	5	1	5	3	3	2	4	4	3	3	2	3	4	4	2	3	4	9	3	1	1	1	0	0	0	0	0	0	0	0	0	1
1054/10	HhoHho	not applicable	not applicable	2	2+	121-51	LAM	LAM	4.3.3	10	group_26	non MDR	1	2	4	3	2	6	1	5	3	2	2	4	3	2	3	2	2	4	1	2	3	2	6	2	1	1	1	1	1	1	1	1	1	1	1	1	1
1056/10	Shiselweni	not applicable	not applicable	1	neg.	121-51	LAM			10		fully susceptible	1	2	4	3	2	6	1	5	3	2	2	4	3	2	3	2	2	4	1	2	3	2	6	2	1	1	1	1	1	1	1	1	1	1	1	1	1
1057/10	Manzini	not applicable	not applicable	2	3+	1961-53	LAM	LAM	4.3.2.1		ungrouped	MDR	2	2	4	3	2	6	1	5	3	3	2	3	4	4	4	4	2	4	2	2	1	1	4	2	1	1	1	1	1	1	1	1	0	0	0	1	1
1060/10	Lubombo	not applicable	not applicable	1	neg.	11625-306	EAI	EAI	1.2.2		ungrouped	fully susceptible	2	5	4	3	1	6	2	2	3	5	1	3	2	4	7	8	6	3	2	4	1	2	8	1	1	1	1	1	0	1	1	1	1	1	1	1	1
10701/09	HhoHho	not applicable	not applicable	1	2+	1742-17	S-type	S-type	4.4.1.1	26	group_10	MDR	2	3	3	3	2	5	1	4	3	3	2	4	3	3	1	4	3	4	2	2	2	3	10	2	0	0	0	0	0	0	0	0	0	0	0	0	0
10702/09	Manzini	not applicable	not applicable	3	neg.	1948-15	X-type	X-type	4.1.1.3	15	group_3	MDR	2	2	4	3	2	5	1	5	3	3	2	4	4	3	3	2	3	4	4	2	3	4	9	3	1	1	1	0	0	0	0	0	0	0	0	0	1
10703/09	Lubombo	not applicable	not applicable	1	neg.	1939-167	Swaziland H37Rv like	mainly T	4.8	4	group_16	MDR	2	2	3	1	2	5	1	5	3	3	2	4	2	4	2	2	2	4	2	3	3	5	5	2	1	1	1	1	1	1	0	1	1	1	1	1	1
10704/09	Lubombo	not applicable	not applicable	1	3+	1742-17	S-type	S-type	4.4.1.1	6	group_10	MDR	2	3	3	3	2	5	1	4	3	3	2	4	3	3	1	4	3	4	2	2	2	3	10	2	1	1	1	1	1	1	1	1	0	0	1	1	1
10706/09	Shiselweni	not applicable	not applicable	2	1-5	1948-15	X-type	X-type	4.1.1.3	15	group_3	MDR	2	2	4	3	2	5	1	5	3	3	2	4	4	3	3	2	3	4	4	2	3	4	9	3	1	1	1	0	0	0	0	0	0	0	0	0	1
10709/09	Shiselweni	not applicable	not applicable	1	1+	11598-15	Euro-American Superlineage					fully susceptible	2	2	8	3	2	5	1	6	3	3	2	3	1	3	6	2	3	4	4	2	3	7	7	3	1	1	1	1	1	1	1	1	1	1	1	1	1
110/10	Lubombo	not applicable	not applicable	1	2+	11627-50	EAI	EAI	1.1.3		group_17	fully susceptible	2	5	4	3	1	6	2	2	3	5	3	3	2	4	7	6	8	3	2	5	3	6	3	1	1	1	1	0	0	0	0	0	0	1	1	1	1
11011/09	Manzini	not applicable	not applicable	1	1-3	5143-32	Beijing			49		fully susceptible	2	0	3	3	2	5	1	7	3	5	3	3	4	4	5	5	4	4	4	2	3	3	8	2	0	0	0	0	0	0	0	0	0	0	0	0	0
11015/09	Lubombo	not applicable	not applicable	1	6-10	1742-113	S-type	S-type	4.4.1.1		group_10	MDR	2	3	3	3	1	5	1	4	3	3	2	4	3	3	1	4	3	4	2	2	2	3	10	2	1	1	1	1	1	1	1	1	0	0	1	1	1
11016/09	Manzini	not applicable	not applicable	1	1+	1948-15	X-type	X-type	4.1.1.3	15	group_3	MDR	2	2	4	3	2	5	1	5	3	3	2	4	4	3	3	2	3	4	4	2	3	4	9	3	1	1	1	0	0	0	0	0	0	0	0	0	1
11020/09	Lubombo	not applicable	not applicable	1	neg.	1663-15	X-type	X-type	4.1.1.1	1	group_21	MDR	2	2	4	3	2	5	1	5	3	3	2	3	2	4	4	3	3	4	4	2	3	4	8	3	1	1	0	1	1	1	1	1	1	1	1	1	1
11023/09	Lubombo	not applicable	not applicable	2	2+	1742-17	S-type	S-type	4.4.1.1	6	group_10	MDR	2	3	3	3	2	5	1	4	3	3	2	4	3	3	1	4	3	4	2	2	2	3	10	2	1	1	1	1	1	1	1	1	0	0	1	1	1
111/10	HhoHho	not applicable	not applicable	1	neg.	1939-167	Swaziland H37Rv like	mainly T	4.8	4	group_16	MDR	2	2	3	1	2	5	1	5	3	3	2	4	2	4	2	2	2	4	2	3	3	5	5	2	1	1	1	1	1	1	0	1	1	1	1	1	1
11234/09	HhoHho	not applicable	not applicable	1	neg.	1956-108	EAI	EAI	1.2.2	20	group_1	MDR	2	5	4	3	2	6	2	2	3	5	1	3	2	2	11	3	9	3	2	4	3	9	3	1	1	1	1	1	1	1	1	1	1	1	1	1	1
11236/09	Lubombo	not applicable	not applicable	1	neg.	1958-108	EAI	EAI	1.2.2	21	group_6	MDR	2	5	4	2	2	6	2	2	3	4	1	3	2	2	11	3	9	3	2	4	3	7	2	1	1	1	1	1	1	1	1	1	1	1	1	1	1
11237/09	Lubombo	not applicable	not applicable	1	3+	1956-108	EAI	EAI	1.2.2	20	group_1	MDR	2	5	4	3	2	6	2	2	3	5	1	3	2	2	11	3	9	3	2	4	3	9	3	1	1	1	1	1	1	1	1	1	1	1	1	1	1
11238/09	Manzini	not applicable	not applicable	1	2+	1956-108	EAI	EAI	1.2.2	20	group_1	MDR	2	5	4	3	2	6	2	2	3	5	1	3	2	2	11	3	9	3	2	4	3	9	3	1	1	1	1	1	1	1	1	1	1	1	1	1	1
11239/09	Shiselweni	not applicable	not applicable	1	3+	1958-108	EAI	EAI	1.2.2	21	group_6	MDR	2	5	4	2	2	6	2	2	3	4	1	3	2	2	11	3	9	3	2	4	3	7	2	1	1	1	1	1	1	1	1	1	1	1	1	1	1
11240/09	Shiselweni	not applicable	not applicable	1	neg.	?-53	LAM					fully susceptible	2	2	4	3	2	6	1	5	3	3	2	3	4	4	3	?	1	4	2	2	1	1	8	2	1	1	1	1	1	1	1	1	0	0	0	1	1
113/10	Shiselweni	not applicable	not applicable	1	neg.	1960-52	Haarlem	Haarlem	4.1.2.1		group_12	MDR	1	2	3	3	2	5	1	5	3	3	2	3	2	3	3	5	3	4	4	2	3	4	6	3	1	1	1	1	1	1	1	1	1	1	1	1	1
114/10	Shiselweni	not applicable	not applicable	3	3+	11592-15	X-type					fully susceptible	2	2	4	3	2	5	1	4	3	3	2	3	4	3	2	2	3	4	4	2	3	5	8	2	1	1	1	0	0	0	0	0	0	0	0	0	1
117/10	Shiselweni	not applicable	not applicable	1	1+	1957-15	Haarlem	Haarlem	4.1.2.1	27	group_5	MDR	2	2	5	4	2	5	1	8	3	3	2	4	2	3	2	2	3	4	4	2	3	3	7	3	1	1	1	1	1	1	1	1	1	1	1	1	1
118/10	Lubombo	not applicable	not applicable	1	1+	1906-414	LAM	LAM	4.3.2.1		group_28	non MDR	2	2	4	3	2	6	1	5	3	3	2	3	4	4	4	4	2	5	2	2	1	1	7	2	1	1	1	1	1	1	1	1	0	0	0	1	1
119/10	Lubombo	not applicable	not applicable	1	neg.	1948-15	X-type	X-type	4.1.1.3	15	group_3	MDR	2	2	4	3	2	5	1	5	3	3	2	4	4	3	3	2	3	4	4	2	3	4	9	3	1	1	1	0	0	0	0	0	0	0	0	0	1
1202/10	Manzini	not applicable	not applicable	1	neg.	1946-17	X-type	X-type	4.1.1.3	13	group_19	MDR	2	2	4	3	2	5	1	5	3	2	2	4	4	3	3	3	3	4	4	2	2	4	8	3	1	1	1	0	0	0	0	0	0	0	0	0	1
1207/10	Manzini	not applicable	not applicable	1	1-5	3819-32	Beijing	Beijing	2.2.1	47	ungrouped	fully susceptible	2	2	3	3	2	5	1	7	3	5	3	3	4	4	5	5	3	4	4	2	3	3	8	2	0	0	0	0	0	0	0	0	0	0	0	0	0
1210/10	Manzini	not applicable	not applicable	1	1+	1742-17	S-type	S-type	4.4.1.1	6	group_10	MDR	2	3	3	3	2	5	1	4	3	3	2	4	3	3	1	4	3	4	2	2	2	3	10	2	1	1	1	1	1	1	1	1	0	0	1	1	1
1212/10	Shiselweni	not applicable	not applicable	2		11589-17	X-type			33		fully susceptible	2	2	4	3	2	5	1	4	3	3	2	2	2	3	3	4	2	4	4	2	2	4	8	3	1	1	1	1	1	1	1	1	1	1	1	1	1
1213/10	Shiselweni	not applicable	not applicable	1	neg.	11633-15	Haarlem	Haarlem	4.1.2.1		ungrouped	non MDR	2	2	5	2	2	5	1	5	3	4	2	3	2	3	3	5	3	4	4	2	3	3	2	3	1	1	1	0	1	1	1	1	1	1	1	1	1
1214/10	Shiselweni	not applicable	not applicable	1	2+	1465-33	Beijing			25		fully susceptible	2	2	2	3	2	5	1	7	3	5	4	3	4	4	5	6	4	4	4	2	3	4	6	2	0	0	0	0	0	0	0	0	0	0	0	0	0
1215/10	Shiselweni	not applicable	not applicable	2	neg.	1932-62	Swaziland H37Rv like	H37Rv-like	4.9		ungrouped	fully susceptible	2	2	3	3	2	6	1	4	3	3	2	1	2	4	2	4	3	4	2	2	3	4	6	2	1	1	1	1	1	1	1	1	1	1	1	1	1
1218/10	Shiselweni	not applicable	not applicable	1	1+	1918-304	Swaziland 1			39		fully susceptible	2	2	4	3	1	5	1	6	3	2	2	1	2	4	2	3	3	4	4	3	2	2	8	3	1	1	1	1	1	1	1	1	1	1	1	1	0
1219/10	HhoHho	not applicable	not applicable	1	2+	11590-15	X-type					fully susceptible	2	2	4	3	2	5	1	4	3	3	2	6	2	3	7	4	3	4	4	2	3	4	3	3	1	1	1	1	1	1	1	1	1	1	1	1	1
173/10	Shiselweni	not applicable	not applicable	1	neg.	11608-53	LAM	LAM	4.3.2.1		ungrouped	fully susceptible	2	2	3	3	2	6	1	5	3	3	2	3	4	4	4	4	2	4	2	2	1	1	7	2	1	1	1	1	1	1	1	1	0	0	0	1	1
175/10	Lubombo	not applicable	not applicable	2	neg.	1956-108	EAI	EAI	1.2.2	20	group_1	MDR	2	5	4	3	2	6	2	2	3	5	1	3	2	2	11	3	9	3	2	4	3	9	3	1	1	1	1	1	1	1	1	1	1	1	1	1	1
177/10	HhoHho	not applicable	not applicable	1	1+	5014-71	LAM	LAM	4.3.4.2.1		ungrouped	fully susceptible	2	2	3	1	2	6	1	5	2	3	2	1	4	4	3	2	2	4	1	1	5	2	7	2	1	1	1	1	1	1	1	1	1	1	1	1	1
4248/09	Manzini	not applicable	not applicable	1	neg.	1742-17	S-type	S-type	4.4.1.1	6	group_10	MDR	2	3	3	3	2	5	1	4	3	3	2	4	3	3	1	4	3	4	2	2	2	3	10	2	1	1	1	1	1	1	1	1	0	0	1	1	1
4249/09	Lubombo	not applicable	not applicable	2	neg.	1677-15	Haarlem	Haarlem	4.1.2.1	31	group_13	fully susceptible	2	2	5	3	2	5	1	5	3	3	2	3	2	3	3	5	3	4	4	2	3	3	8	3	1	1	0	1	1	1	1	1	1	1	1	1	1
4250/09	HhoHho	not applicable	not applicable	3	neg.	1901-15	X-type	X-type	4.1.1.3	16	group_18	fully susceptible	2	2	4	3	2	5	1	5	3	3	2	5	4	3	3	3	3	4	4	2	3	3	8	3	1	1	1	0	0	0	0	0	0	0	0	0	1
4251/09	Lubombo	not applicable	not applicable	2	neg.	1918-304	Swaziland 1			39		fully susceptible	2	2	4	3	1	5	1	6	3	2	2	1	2	4	2	3	3	4	4	3	2	2	8	3	1	1	1	1	1	1	1	1	1	1	1	1	0
4252/09	Lubombo	not applicable	not applicable	1	1-3	1946-17	X-type	X-type	4.1.1.3	13	group_19	MDR	2	2	4	3	2	5	1	5	3	2	2	4	4	3	3	3	3	4	4	2	2	4	8	3	1	1	1	0	0	0	0	0	0	0	0	0	1
4253/09	Manzini	not applicable	not applicable	1	1+	1913-51	LAM	LAM	4.3.3	9	ungrouped	fully susceptible	1	2	4	3	2	6	1	5	3	3	2	4	3	4	3	2	2	4	1	2	3	2	8	3	1	1	1	1	1	1	1	1	1	1	1	1	1
4254/09	Shiselweni	not applicable	not applicable	2	neg.	121-51	LAM			10		fully susceptible	1	2	4	3	2	6	1	5	3	2	2	4	3	2	3	2	2	4	1	2	3	2	6	2	1	1	1	1	1	1	1	1	1	1	1	1	1
4255/09	Shiselweni	not applicable	not applicable		3+	11626-953	EAI	EAI	1.2.2		ungrouped	fully susceptible	2	5	4	3	1	6	3	3	2	5	1	2	2	4	12	9	6	3	2	4	1	2	5	1	1	1	1	1	0	1	1	1	1	1	1	1	1
4256/09	Shiselweni	not applicable	not applicable	3	2+	1917-15	X-type	X-type	4.1.1.3		ungrouped	fully susceptible	2	2	4	3	2	5	1	3	3	3	2	4	4	3	3	3	3	4	4	2	3	4	7	3	1	1	1	0	0	0	0	0	0	0	0	0	1
4257/09	Shiselweni	not applicable	not applicable	1	neg.	342-122	Beijing	Beijing	2.2.1	23	group_25	fully susceptible	2	2	3	3	2	5	1	7	4	5	3	3	4	4	5	5	4	4	4	2	3	3	8	2	0	0	0	0	0	0	0	0	0	0	0	0	0
4258/09	Shiselweni	not applicable	not applicable	1	neg.	1928-71	LAM	LAM	4.3.4.2.1		ungrouped	fully susceptible	2	2	3	1	2	6	1	5	2	3	2	1	4	4	3	4	2	4	1	1	5	2	9	2	1	1	1	1	1	1	1	1	1	1	1	1	1
4259/09	Shiselweni	not applicable	not applicable	1	2+	1891-53	LAM	LAM	4.3.2.1	12	ungrouped	fully susceptible	2	2	4	3	2	6	1	5	3	3	2	3	4	4	3	4	2	4	2	2	1	1	7	2	1	1	1	1	1	1	1	1	0	0	0	1	1
4261/09	HhoHho	not applicable	not applicable	2	neg.	1670-53	Swaziland H37Rv like	mainly T	4.7	40	group_2	fully susceptible	2	2	3	3	2	6	1	4	3	3	2	4	2	4	2	3	3	4	2	2	1	3	5	2	1	1	1	1	1	1	1	1	1	1	1	1	1
4262/09	Shiselweni	not applicable	not applicable	3	neg.	1906-53	LAM	LAM	4.3.2.1	11	ungrouped	fully susceptible	2	2	4	3	2	6	1	5	3	3	2	3	4	4	4	4	2	4	2	2	1	1	7	2	1	1	1	1	1	1	1	1	0	0	0	1	1
4264/09	Shiselweni	not applicable	not applicable	2	5-10	1897-53	LAM					fully susceptible	2	2	4	3	2	6	1	5	3	3	2	3	4	4	4	4	2	4	2	2	1	1	6	2	1	1	1	1	1	1	1	1	0	0	0	1	1
4265/09	HhoHho	not applicable	not applicable	3	neg.	1270-51	LAM					fully susceptible	1	2	4	3	2	6	1	5	3	2	2	4	3	2	3	2	2	4	1	2	3	2	5	2	1	1	1	1	1	1	1	1	1	1	1	1	1
4266/09	Shiselweni	not applicable	not applicable	2	neg.	1904-308	LAM			42		fully susceptible	2	2	4	3	2	7	1	5	3	3	2	3	4	3	4	4	2	4	2	2	1	1	7	2	1	1	1	1	1	1	1	1	0	0	0	1	1
4267/09	Manzini	not applicable	not applicable	3	1-3	1898-17	S-type	S-type	4.4.1.1	8	group_22	fully susceptible	2	3	3	3	2	5	1	5	3	3	2	4	3	4	1	4	4	4	2	2	2	3	10	2	1	1	1	1	1	1	1	1	0	0	1	1	1
4268/09	Lubombo	not applicable	not applicable	3	neg.	1888-303	LAM	LAM	4.3.4.2.1	19	group_15	fully susceptible	2	2	4	1	2	3	1	5	2	3	2	1	3	4	2	3	2	4	1	1	5	2	3	2	1	0	0	0	0	0	0	0	0	0	0	1	1
4269/09	Manzini	not applicable	not applicable	2	1+	?-122	Beijing	Beijing	2.2.1		ungrouped	fully susceptible	2	2	3	3	2	5	1	9	4	5	3	3	4	4	5	?	?	4	4	2	3	3	8	2	0	0	0	0	0	0	0	0	0	0	0	0	0
4270/09	HhoHho	not applicable	not applicable	1	neg.	342-122	Beijing	Beijing	2.2.1	23	group_23	fully susceptible	2	2	3	3	2	5	1	7	4	5	3	3	4	4	5	5	4	4	4	2	3	3	8	2	0	0	0	0	0	0	0	0	0	0	0	0	0
4271/09	Manzini	not applicable	not applicable	3	1-5	1894-53	LAM	LAM	4.3.2.1	41	group_20	fully susceptible	2	2	4	3	2	6	1	5	3	3	2	3	4	4	4	4	2	4	2	2	1	1	10	2	1	1	1	1	1	1	1	1	0	0	0	1	1
4272/09	Manzini	not applicable	not applicable	2	3+	1902-17	X-type	X-type	4.1.1.3		ungrouped	fully susceptible	2	2	4	3	2	5	1	5	3	3	2	4	4	3	3	3	2	4	4	2	2	4	8	3	1	1	1	0	0	0	0	0	0	0	0	0	1
4273/09	Manzini	not applicable	not applicable	3	3+	677-304	Swaziland 1	Euro-American	4.1.2	38	ungrouped	fully susceptible	2	2	4	3	1	5	1	6	3	2	2	1	3	4	2	4	3	4	4	3	2	2	8	3	1	1	1	1	1	1	1	1	1	1	1	1	0
4274/09	Manzini	not applicable	not applicable	2	neg.	1905-122	Beijing			22		fully susceptible	2	2	3	3	2	5	1	9	4	5	3	3	4	4	5	5	4	4	4	2	3	3	8	2	0	0	0	0	0	0	0	0	0	0	0	0	0
4275/09	Manzini	not applicable	not applicable	1	2+	1906-53	LAM	LAM	4.3.2.1	11	ungrouped	fully susceptible	2	2	4	3	2	6	1	5	3	3	2	3	4	4	4	4	2	4	2	2	1	1	7	2	1	1	1	1	1	1	1	1	0	0	0	1	1
4276/09	Manzini	not applicable	not applicable	1	neg.	1905-122	Beijing	Beijing	2.2.1	22	ungrouped	fully susceptible	2	2	3	3	2	5	1	9	4	5	3	3	4	4	5	5	4	4	4	2	3	3	8	2	0	0	0	0	0	0	0	0	0	0	0	0	0
4277/09	Lubombo	not applicable	not applicable	2	1+	342-122	Beijing	Beijing	2.2.1	23	group_8	fully susceptible	2	2	3	3	2	5	1	7	4	5	3	3	4	4	5	5	4	4	4	2	3	3	8	2	0	0	0	0	0	0	0	0	0	0	0	0	0
4278/09	Manzini	not applicable	not applicable	1	neg.	1905-122	Beijing			22		fully susceptible	2	2	3	3	2	5	1	9	4	5	3	3	4	4	5	5	4	4	4	2	3	3	8	2	0	0	0	0	0	0	0	0	0	0	0	0	0
4283/09	Manzini	not applicable	not applicable	1	1+	1947-52	Haarlem	Haarlem	4.1.2.1	17	group_12	MDR	1	2	3	3	2	5	1	5	3	3	2	3	2	3	3	5	3	4	4	2	3	3	6	3	1	1	1	1	1	0	1	1	1	1	1	1	1
4285/09	Lubombo	not applicable	not applicable	1	1+	1911-15	X-type	X-type	4.1.1.3	29	group_14	fully susceptible	2	2	4	3	2	5	1	4	3	3	2	4	4	3	3	3	3	4	4	2	3	4	9	3	1	1	1	0	0	0	0	0	0	0	0	0	1
4286/09	HhoHho	not applicable	not applicable	2	1+	1902-73	X-type	X-type	4.1.1.3		ungrouped	fully susceptible	2	2	4	3	2	5	1	5	4	3	2	4	4	3	3	3	2	4	4	2	3	4	8	3	1	1	1	0	0	0	0	0	0	0	0	0	1
4287/09	Shiselweni	not applicable	not applicable	3	neg.	342-122	Beijing	Beijing	2.2.1	23	group_25	fully susceptible	2	2	3	3	2	5	1	7	4	5	3	3	4	4	5	5	4	4	4	2	3	3	8	2	0	0	0	0	0	0	0	0	0	0	0	0	0
4288/09	HhoHho	not applicable	not applicable	1	3+	342-122	Beijing	Beijing	2.2.1	23	group_8	MDR	2	2	3	3	2	5	1	7	4	5	3	3	4	4	5	5	4	4	4	2	3	3	8	2	0	0	0	0	0	0	0	0	0	0	0	0	0
4289/09	HhoHho	not applicable	not applicable	3	neg.	11638-71	LAM	LAM	4.3.4.2.1		ungrouped	non MDR	2	2	6	1	2	6	1	5	2	3	2	1	4	4	3	4	2	4	1	1	5	2	4	2	1	1	1	1	1	1	1	1	1	1	1	1	1
4290/09	Manzini	not applicable	not applicable	1	1+	1921-310	EAI	EAI	1.2.2		ungrouped	fully susceptible	2	5	4	3	2	6	2	1	3	4	1	3	2	4	18	8	6	3	2	4	1	2	5	1	1	1	1	1	0	1	1	1	1	1	1	1	1
4291/09	HhoHho	not applicable	not applicable	1	neg.	1888-303	LAM	LAM	4.3.4.2.1	19	group_15	fully susceptible	2	2	4	1	2	3	1	5	2	3	2	1	3	4	2	3	2	4	1	1	5	2	3	2	1	0	0	0	0	0	0	0	0	0	0	1	1
4292/09	Manzini	not applicable	not applicable	1	neg.	1913-51	LAM			9		fully susceptible	1	2	4	3	2	6	1	5	3	3	2	4	3	4	3	2	2	4	1	2	3	2	8	3	1	1	1	1	1	1	1	1	1	1	1	1	1
4293/09	Manzini	not applicable	not applicable	1	neg.	1909-306	EAI	EAI	1.2.2		ungrouped	fully susceptible	2	5	4	3	1	6	2	2	3	5	1	3	2	4	13	11	6	3	2	4	1	2	5	1	1	1	1	1	0	0	0	1	1	1	1	1	1
4294/09	Shiselweni	not applicable	not applicable	1	1+	1840-71	LAM	LAM	4.3.4.2.1		ungrouped	fully susceptible	2	2	4	1	2	6	1	5	2	3	2	1	5	4	2	3	2	4	1	1	5	2	8	2	1	1	1	1	1	1	1	1	1	1	1	1	1
4295/09	Shiselweni	not applicable	not applicable	1	1-5	1914-82	Euro-American Superlineage	Euro-American	4.1		ungrouped	fully susceptible	2	2	5	3	2	4	1	3	3	3	2	3	4	3	2	3	3	4	4	2	3	4	4	2	1	1	1	1	1	1	1	1	1	1	1	1	1
4296/09	Manzini	not applicable	not applicable	1	2+	1922-88	Beijing	Beijing	2.2.1	53	ungrouped	fully susceptible	2	2	3	3	2	5	1	7	3	5	3	3	3	4	5	4	4	4	4	2	4	4	8	2	0	0	0	0	0	0	0	0	0	0	0	0	0
4297/09	Manzini	not applicable	not applicable	3	neg.	1920-306	EAI	EAI	1.2.2		ungrouped	fully susceptible	2	5	4	3	1	6	2	2	3	5	1	3	2	4	12	11	6	3	2	4	1	2	5	1	1	1	1	1	0	1	1	0	1	1	1	1	0
4298/09	Lubombo	not applicable	not applicable	3	1-5	1742-17	S-type	S-type	4.4.1.1	6	group_10	MDR	2	3	3	3	2	5	1	4	3	3	2	4	3	3	1	4	3	4	2	2	2	3	10	2	1	1	1	1	1	1	1	1	0	0	1	1	1
4299/09	HhoHho	not applicable	not applicable	1	neg.	1912-304	Swaziland 1					fully susceptible	2	2	4	3	1	5	1	5	3	2	2	1	3	4	2	4	3	4	4	3	2	2	8	3	1	1	1	1	1	1	1	1	1	1	1	1	0
4300/09	Shiselweni	not applicable	not applicable	1	neg.	1915-306	EAI	EAI	1.2.2		ungrouped	fully susceptible	2	4	4	3	1	6	2	2	3	5	1	3	2	4	12	9	6	3	2	4	1	2	5	1	1	1	1	1	0	1	1	1	1	1	1	1	1
4301/09	HhoHho	not applicable	not applicable	1	neg.	1910-92	Swaziland H37Rv like	Euro-American	4		ungrouped	fully susceptible	2	2	3	3	2	6	1	4	3	2	2	3	2	4	2	4	4	4	2	1	3	4	8	2	1	1	1	1	1	1	1	1	1	1	1	1	1
431/10	Lubombo	not applicable	not applicable	1	neg.	1742-17	S-type	S-type	4.4.1.1	6	group_10	MDR	2	3	3	3	2	5	1	4	3	3	2	4	3	3	1	4	3	4	2	2	2	3	10	2	1	1	1	1	1	1	1	1	0	0	1	1	1
4328/09	Lubombo	not applicable	not applicable	1	neg.	1926-306	EAI	EAI	1.2.2		ungrouped	fully susceptible	2	5	4	3	1	6	2	2	3	5	1	2	2	4	12	8	6	3	2	4	1	2	5	1	1	1	1	1	0	1	1	1	1	1	1	1	1
4329/09	Lubombo	not applicable	not applicable	1	neg.	1908-29	X-type			36		fully susceptible	2	2	4	3	2	5	1	6	1	4	2	4	4	4	5	3	3	4	4	2	3	3	8	4	1	1	1	1	1	1	1	1	1	1	1	1	1
433/10	Shiselweni	not applicable	not applicable	1	2+	1742-17	S-type	S-type	4.4.1.1	6	group_10	MDR	2	3	3	3	2	5	1	4	3	3	2	4	3	3	1	4	3	4	2	2	2	3	10	2	1	1	1	1	1	1	1	1	0	0	1	1	1
4330/09	Lubombo	not applicable	not applicable	1	1+	1663-15	X-type	X-type	4.1.1.1	1	group_30	MDR	2	2	4	3	2	5	1	5	3	3	2	3	2	4	4	3	3	4	4	2	3	4	8	3	1	1	0	1	1	1	1	1	1	1	1	1	1
4331/09	Shiselweni	not applicable	not applicable	1	neg.	1916-53	LAM					fully susceptible	2	2	4	3	2	6	1	5	3	3	2	3	5	4	4	4	2	4	2	2	1	1	5	2	1	1	1	1	1	1	1	1	0	0	0	1	1
4333/09	Lubombo	not applicable	not applicable	1	1+	1892-305	EAI	EAI	1.2.2		ungrouped	fully susceptible	2	5	4	3	2	6	2	2	3	5	1	3	2	4	4	11	4	3	2	3	1	2	5	1	1	1	1	1	0	1	1	1	1	1	1	1	1
4334/09	HhoHho	not applicable	not applicable	1	2+	1547-88	Beijing			24		fully susceptible	2	2	3	3	2	5	1	7	3	5	3	3	3	4	5	4	4	4	4	2	4	3	8	2	0	0	0	0	0	0	0	0	0	0	0	0	0
4335/09	HhoHho	not applicable	not applicable	1	2+	1890-15	X-type	X-type	4.1.1.3		ungrouped	fully susceptible	2	2	4	3	2	5	1	5	3	3	2	4	4	3	3	3	3	4	4	2	3	4	8	3	1	1	1	0	0	0	0	0	0	0	0	0	1
4337/09	HhoHho	not applicable	not applicable	3	neg.	1900-60	S-type	S-type	4.4.1.1		ungrouped	fully susceptible	3	3	3	2	2	5	1	4	3	5	2	4	3	4	1	3	4	4	2	2	2	5	8	2	1	1	1	1	1	1	1	1	0	0	1	1	1
4338/09	HhoHho	not applicable	not applicable	1	neg.	1889-304	Swaziland 1					fully susceptible	2	2	4	3	1	5	1	6	3	2	2	1	3	4	2	3	3	4	4	3	2	2	12	3	1	1	1	1	1	1	1	1	1	1	1	1	0
4339/09	HhoHho	not applicable	not applicable	1	neg.	1663-15	X-type	X-type	4.1.1.1	1	group_30	MDR	2	2	4	3	2	5	1	5	3	3	2	3	2	4	4	3	3	4	4	2	3	4	8	3	1	1	0	1	1	1	1	1	1	1	1	1	1
4340/09	HhoHho	not applicable	not applicable	2	1+	1899-53	LAM					fully susceptible	2	2	4	3	2	6	1	5	3	3	2	3	5	4	4	4	2	4	2	2	1	1	7	2	1	1	1	1	1	1	1	1	0	0	0	1	1
4341/09	HhoHho	not applicable	not applicable	3	1-5	1895-71	LAM			55		fully susceptible	2	2	4	1	2	6	1	5	2	3	2	1	5	4	2	3	2	4	1	1	5	2	7	2	1	1	1	1	1	0	1	1	1	1	1	1	1
4342/09	Lubombo	not applicable	not applicable	1	neg.	1903-53	LAM					fully susceptible	2	2	4	3	2	6	1	5	3	3	2	3	4	4	3	3	1	4	2	2	1	1	8	2	1	1	1	1	1	1	1	1	0	0	0	1	1
4343/09	HhoHho	not applicable	not applicable	1	neg.	1891-53	LAM	LAM	4.3.2.1	12	ungrouped	fully susceptible	2	2	4	3	2	6	1	5	3	3	2	3	4	4	3	4	2	4	2	2	1	1	7	2	1	1	1	1	1	1	1	1	0	0	0	1	1
4344/09	HhoHho	not applicable	not applicable	2	1+	1907-125	LAM	LAM	4.3.4.2.1	18	group_32	fully susceptible	2	2	3	1	2	6	1	5	2	3	2	1	4	4	3	4	2	4	1	1	6	2	6	2	1	1	1	1	1	1	1	1	1	1	1	1	1
4345/09	Lubombo	not applicable	not applicable	3	2+	1896-307	EAI	EAI	1.2.2		ungrouped	fully susceptible	2	5	4	3	1	6	2	2	3	5	1	3	2	4	9	8	6	3	2	3	1	2	5	1	1	1	1	1	0	1	1	1	1	1	1	1	1
4347/09	Lubombo	not applicable	not applicable	1	neg.	1893-306	EAI	EAI	1.2.2		ungrouped	fully susceptible	2	5	4	3	1	6	2	2	3	5	1	3	2	4	12	10	6	3	2	4	1	2	5	1	1	1	1	1	0	1	1	1	1	1	1	1	0
4348/09	HhoHho	not applicable	not applicable	2	neg.	121-51	LAM			10		fully susceptible	1	2	4	3	2	6	1	5	3	2	2	4	3	2	3	2	2	4	1	2	3	2	6	2	1	1	1	1	1	1	1	1	1	1	1	1	1
435/10	Shiselweni	not applicable	not applicable	1	1+	11575-15	URAL					fully susceptible	2	2	8	2	2	5	1	1	3	2	2	3	3	5	2	2	4	4	4	2	3	3	6	3	1	1	1	1	1	1	1	0	0	1	1	1	1
4350/09	HhoHho	not applicable	not applicable	1	2+	1887-122	Beijing					fully susceptible	2	2	3	3	2	5	1	9	4	5	3	3	4	4	5	3	6	4	4	2	3	3	8	2	0	0	0	0	0	0	0	0	0	0	0	0	0
4351/09	HhoHho	not applicable	not applicable	1	neg.	1923-311	Beijing					fully susceptible	2	2	3	3	2	5	1	7	3	5	4	3	4	4	5	2	4	2	4	2	3	3	8	2	0	0	0	0	0	0	0	0	0	0	0	0	0
438/10	HhoHho	not applicable	not applicable	1	1+	1742-17	S-type	S-type	4.4.1.1	6	group_10	MDR	2	3	3	3	2	5	1	4	3	3	2	4	3	3	1	4	3	4	2	2	2	3	10	2	1	1	1	1	1	1	1	1	0	0	1	1	1
4687/09	Manzini	not applicable	not applicable	2	3+	1906-53	LAM	LAM	4.3.2.1	11	group_28	non MDR	2	2	4	3	2	6	1	5	3	3	2	3	4	4	4	4	2	4	2	2	1	1	7	2	1	1	1	1	1	1	1	1	0	0	0	1	1
4688/09	HhoHho	not applicable	not applicable	1	3+	342-122	Beijing	Beijing	2.2.1	23	group_23	fully susceptible	2	2	3	3	2	5	1	7	4	5	3	3	4	4	5	5	4	4	4	2	3	3	8	2	0	0	0	0	0	0	0	0	0	0	0	0	0
4691/09	HhoHho	not applicable	not applicable	1	2+	1920-306	EAI	EAI	1.2.2	60	ungrouped	fully susceptible	2	5	4	3	1	6	2	2	3	5	1	3	2	4	12	11	6	3	2	4	1	2	5	1	1	1	1	1	0	1	1	1	1	1	1	1	1
4692/09	HhoHho	not applicable	not applicable	1	1+	1933-15	Euro-American Superlineage					fully susceptible	2	2	5	3	2	5	1	4	3	3	2	4	1	3	4	1	3	4	4	2	3	2	8	3	1	1	1	1	1	1	1	0	0	0	0	1	1
4693/09	HhoHho	not applicable	not applicable	3	3+	1919-309	X-type			2		fully susceptible	2	2	5	3	2	5	1	5	3	2	2	4	2	3	4	3	3	3	4	2	4	3	14	3	1	1	1	1	1	1	1	1	1	1	1	1	1
4694/09	HhoHho	not applicable	not applicable	2	2+	1938-314	LAM					fully susceptible	1	3	4	3	2	6	1	5	4	2	2	2	3	4	3	2	2	4	1	2	1	2	6	2	1	1	1	1	1	1	1	1	1	1	1	1	1
4695/09	Manzini	not applicable	not applicable	2	3+	1888-303	LAM	LAM	4.3.4.2.1	19	group_15	fully susceptible	2	2	4	1	2	3	1	5	2	3	2	1	3	4	2	3	2	4	1	1	5	2	3	2	1	0	0	0	0	0	0	0	0	0	0	1	1
4696/09	HhoHho	not applicable	not applicable	1	1+	1931-312	EAI	EAI	1.2.2		ungrouped	fully susceptible	2	5	4	3	2	6	2	2	3	4	1	1	2	4	12	9	6	3	2	5	1	2	5	1	1	1	1	1	0	1	1	1	1	1	1	1	1
4697/09	HhoHho	not applicable	not applicable	1	1+	1898-17	S-type	S-type	4.4.1.1	8	ungrouped	fully susceptible	2	3	3	3	2	5	1	5	3	3	2	4	3	4	1	4	4	4	2	2	2	3	10	2	1	1	1	1	1	1	1	1	0	0	1	1	1
4698/09	HhoHho	not applicable	not applicable	1	3+	1937-15	Euro-American Superlineage					fully susceptible	2	2	5	1	2	5	1	1	3	3	2	2	1	4	3	2	2	4	4	2	3	5	7	3	1	1	1	1	1	1	1	1	1	1	1	1	1
4699/09	HhoHho	not applicable	not applicable	2	1-5	1932-154	Swaziland H37Rv like	H37Rv-like	4.9		ungrouped	fully susceptible	2	2	3	3	2	6	1	4	3	3	2	1	2	4	2	4	3	4	2	2	2	4	6	2	1	1	1	1	1	1	1	1	1	1	1	1	1
4700/09	HhoHho	not applicable	not applicable	1	1+	1742-17	S-type	S-type	4.4.1.1	6	group_10	MDR	2	3	3	3	2	5	1	4	3	3	2	4	3	3	1	4	3	4	2	2	2	3	10	2	1	1	1	1	1	1	1	1	0	0	1	1	1
4701/09	Manzini	not applicable	not applicable	1	1+	1935-313	LAM					fully susceptible	2	2	4	3	2	6	1	4	3	3	2	3	4	4	3	4	1	3	2	2	1	1	8	2	1	1	1	1	1	1	1	1	0	0	0	1	1
4703/09	Manzini	not applicable	not applicable	1	5-10	1465-33	Beijing	Beijing	2.2.1.1	25	ungrouped	fully susceptible	2	2	2	3	2	5	1	7	3	5	4	3	4	4	5	6	4	4	4	2	3	4	6	2	0	0	0	0	0	0	0	0	0	0	0	0	0
4705/09	Lubombo	not applicable	not applicable	1	3+	1934-71	LAM			58		fully susceptible	2	2	4	1	2	6	1	5	2	3	2	1	5	4	2	4	2	4	1	1	5	2	9	2	1	1	1	1	1	1	1	1	1	1	1	1	1
4706/09	Manzini	not applicable	not applicable	1	3+	1930-236	Swaziland H37Rv like					fully susceptible	2	2	3	2	2	6	1	5	2	2	2	1	3	4	2	3	2	4	2	1	3	5	5	2	1	1	1	1	1	1	1	1	1	1	1	1	1
4707/09	Manzini	not applicable	not applicable	1	1+	1547-88	Beijing			24		fully susceptible	2	2	3	3	2	5	1	7	3	5	3	3	3	4	5	4	4	4	4	2	4	3	8	2	0	0	0	0	0	0	0	0	0	0	0	0	0
4708/09	Manzini	not applicable	not applicable	1	3+	126-54	LAM					fully susceptible	2	2	3	2	2	6	1	4	3	3	2	1	4	4	3	3	2	4	1	1	5	2	8	2	1	1	1	1	1	1	1	1	1	1	1	1	1
4709/09	Lubombo	not applicable	not applicable	2	1+	1742-17	S-type	S-type	4.4.1.1	6	group_10	MDR	2	3	3	3	2	5	1	4	3	3	2	4	3	3	1	4	3	4	2	2	2	3	10	2	1	1	1	1	1	1	1	1	0	0	1	1	1
4711/09	Lubombo	not applicable	not applicable	3	1+	1939-167	Swaziland H37Rv like	mainly T	4.8	3	group_29	fully susceptible	2	2	3	1	2	5	1	5	3	3	2	4	2	4	2	2	2	4	2	3	3	5	5	2	1	1	1	1	1	1	1	1	1	1	1	1	1
4712/09	Lubombo	not applicable	not applicable	1	3+	1946-17	X-type	X-type	4.1.1.3	13	group_19	MDR	2	2	4	3	2	5	1	5	3	2	2	4	4	3	3	3	3	4	4	2	2	4	8	3	1	1	1	0	0	0	0	0	0	0	0	0	1
4713/09	Lubombo	not applicable	not applicable	1	1+	1948-15	X-type	X-type	4.1.1.3	15	group_3	MDR	2	2	4	3	2	5	1	5	3	3	2	4	4	3	3	2	3	4	4	2	3	4	9	3	1	1	1	0	0	0	0	0	0	0	0	0	1
4715/09	Lubombo	not applicable	not applicable	3	1-5	1919-309	X-type			2		fully susceptible	2	2	5	3	2	5	1	5	3	2	2	4	2	3	4	3	3	3	4	2	4	3	14	3	1	1	1	1	1	1	1	1	1	1	1	1	1
4716/09	Lubombo	not applicable	not applicable	1	1+	1907-125	LAM	LAM	4.3.4.2.1	18	group_32	fully susceptible	2	2	3	1	2	6	1	5	2	3	2	1	4	4	3	4	2	4	1	1	6	2	6	2	1	1	1	1	1	1	1	1	1	1	1	1	1
4717/09	Manzini	not applicable	not applicable	1	2+	1924-15	X-type			30		fully susceptible	2	2	4	3	2	5	1	6	3	3	2	5	4	3	3	3	3	4	4	2	3	3	7	3	1	1	1	0	0	0	0	0	0	0	0	0	0
4718/09	Manzini	not applicable	not applicable	2	2+	1927-162	LAM					fully susceptible	2	2	4	3	2	5	1	5	3	3	2	3	4	4	4	4	2	4	2	2	1	1	3	2	1	1	1	1	1	1	1	1	0	0	0	1	1
4719/09	Manzini	not applicable	not applicable	1	1+	1547-88	Beijing			24		fully susceptible	2	2	3	3	2	5	1	7	3	5	3	3	3	4	5	4	4	4	4	2	4	3	8	2	0	0	0	0	0	0	0	0	0	0	0	0	0
4720/09	HhoHho	not applicable	not applicable	3	1+	1936-51	LAM			59		fully susceptible	1	2	4	2	2	6	1	5	3	3	2	4	3	4	3	2	2	4	1	2	3	2	8	3	1	1	1	1	1	1	1	1	1	1	1	1	1
4721/09	Manzini	not applicable	not applicable	3	1+	1742-17	S-type	S-type	4.4.1.1	6	group_10	MDR	2	3	3	3	2	5	1	4	3	3	2	4	3	3	1	4	3	4	2	2	2	3	10	2	1	1	1	1	1	1	1	1	0	0	1	1	1
4722/09	Shiselweni	not applicable	not applicable	1	5-10	1942-122	Beijing	Beijing	2.2.1		group_23	fully susceptible	2	2	3	3	2	5	1	7	4	5	3	3	3	4	5	5	4	4	4	2	3	3	8	2	0	0	0	0	0	0	0	0	0	0	0	0	0
4723/09	Manzini	not applicable	not applicable	1	2+	1742-17	S-type	S-type	4.4.1.1	6	group_10	MDR	2	3	3	3	2	5	1	4	3	3	2	4	3	3	1	4	3	4	2	2	2	3	10	2	1	1	1	1	1	1	1	1	0	0	1	1	1
4724/09	Manzini	not applicable	not applicable	1	neg.	1742-17	S-type	S-type	4.4.1.1	6	group_10	MDR	2	3	3	3	2	5	1	4	3	3	2	4	3	3	1	4	3	4	2	2	2	3	10	2	1	1	1	1	1	1	1	1	0	0	1	1	1
4725/09	Lubombo	not applicable	not applicable	1	1-5	1742-17	S-type	S-type	4.4.1.1	6	group_10	MDR	2	3	3	3	2	5	1	4	3	3	2	4	3	3	1	4	3	4	2	2	2	3	10	2	1	1	1	1	1	1	1	1	0	0	1	1	1
4726/09	Manzini	not applicable	not applicable	2	2+	1940-189	Beijing			50		fully susceptible	2	2	3	3	2	5	1	7	1	5	3	1	4	4	5	4	4	4	4	2	3	3	8	2	0	0	0	0	0	0	0	0	0	0	0	0	0
4727/09	HhoHho	not applicable	not applicable	2	1+	1901-15	X-type	X-type	4.1.1.3	16	group_18	fully susceptible	2	2	4	3	2	5	1	5	3	3	2	5	4	3	3	3	3	4	4	2	3	3	8	3	1	1	1	0	0	0	0	0	0	0	0	0	1
4728/09	HhoHho	not applicable	not applicable	1	neg.	1547-88	Beijing			24		fully susceptible	2	2	3	3	2	5	1	7	3	5	3	3	3	4	5	4	4	4	4	2	4	3	8	2	0	0	0	0	0	0	0	0	0	0	0	0	0
4729/09	Shiselweni	not applicable	not applicable	1	1+	1465-33	Beijing			25		fully susceptible	2	2	2	3	2	5	1	7	3	5	4	3	4	4	5	6	4	4	4	2	3	4	6	2	0	0	0	0	0	0	0	0	0	0	0	0	0
4730/09	Shiselweni	not applicable	not applicable	1	neg.	1888-303	LAM	LAM	4.3.4.2.1	19	group_15	fully susceptible	2	2	4	1	2	3	1	5	2	3	2	1	3	4	2	3	2	4	1	1	5	2	3	2	1	0	0	0	0	0	0	0	0	0	0	1	1
4731/09	Shiselweni	not applicable	not applicable	2	neg.	1929-17	S-type	S-type	4.4.1.1		ungrouped	fully susceptible	2	3	3	3	2	5	1	4	3	3	2	4	3	5	1	3	4	4	2	2	2	3	10	2	1	1	1	1	1	1	1	1	0	0	1	1	1
4733/09	Shiselweni	not applicable	not applicable	3	2+	1941-78	LAM					fully susceptible	1	2	4	3	2	6	1	3	3	3	2	4	3	4	3	2	2	4	1	2	2	2	8	4	1	1	1	1	1	1	1	1	1	1	1	1	1
4735/09	Shiselweni	not applicable	not applicable	3	1+	1944-315	LAM	LAM	4.3.2.1		ungrouped	fully susceptible	2	2	4	3	2	4	1	5	3	3	2	3	4	4	4	3	2	4	2	2	1	1	7	2	1	1	1	1	1	1	1	1	0	0	0	1	1
5069/09	Shiselweni	not applicable	not applicable	2	3+	1948-15	X-type	X-type	4.1.1.3	15	group_3	MDR	2	2	4	3	2	5	1	5	3	3	2	4	4	3	3	2	3	4	4	2	3	4	9	3	1	1	1	0	0	0	0	0	0	0	0	0	1
5072/09	Shiselweni	not applicable	not applicable	1	2+	11623-71	LAM	LAM	4.3.4.2.1		ungrouped	fully susceptible	2	2	3	1	2	6	1	5	2	4	2	1	3	4	3	4	2	4	1	1	5	2	9	2	1	1	1	1	1	1	1	1	1	1	1	1	1
5073/09	Shiselweni	not applicable	not applicable	1	3+	1950-15	X-type	X-type	4.1.1.3	14	group_3	MDR	2	2	4	3	2	5	1	5	3	3	2	4	4	3	3	2	3	4	4	2	3	3	9	3	1	1	1	0	0	0	0	0	0	0	0	0	1
5074/09	Shiselweni	not applicable	not applicable	1	2+	9778-304	Swaziland 1			56		fully susceptible	2	2	4	3	1	5	1	6	3	2	2	1	3	4	2	3	3	4	4	3	2	2	8	3	1	1	1	1	1	1	1	1	1	1	1	1	0
5075/09	Shiselweni	not applicable	not applicable	2	neg.	1939-167	Swaziland H37Rv like	mainly T	4.8	3	group_29	fully susceptible	2	2	3	1	2	5	1	5	3	3	2	4	2	4	2	2	2	4	2	3	3	5	5	2	1	1	1	1	1	1	1	1	1	1	1	1	1
5076/09	Shiselweni	not applicable	not applicable	2	3+	11615-17	S-type	S-type	4.4.1.1		ungrouped	fully susceptible	2	3	3	3	2	5	1	5	3	3	2	4	3	4	1	4	3	4	2	2	2	3	6	2	1	1	1	1	1	1	1	1	0	0	1	1	1
5078/09	Shiselweni	not applicable	not applicable	1	1+	1745-32	Beijing			48		fully susceptible	2	2	3	3	2	5	1	7	3	5	3	3	4	4	4	5	3	4	4	2	3	3	8	2	0	0	0	0	0	0	0	0	0	0	0	0	0
5079/09	Manzini	not applicable	not applicable	2	2+	677-304	Swaziland 1	Euro-American	4.1.2	38	ungrouped	fully susceptible	2	2	4	3	1	5	1	6	3	2	2	1	3	4	2	4	3	4	4	3	2	2	8	3	1	1	1	1	1	1	1	1	1	1	1	1	0
5080/09	Shiselweni	not applicable	not applicable	1	3+	1951-17	S-type	S-type	4.4.1.1		group_9	MDR	2	3	3	3	2	5	1	5	3	3	2	4	3	4	1	4	4	4	2	2	2	3	8	2	1	1	1	1	1	1	1	1	0	0	1	1	1
5081/09	Shiselweni	not applicable	not applicable	1	1+	1918-304	Swaziland 1			39		fully susceptible	2	2	4	3	1	5	1	6	3	2	2	1	2	4	2	3	3	4	4	3	2	2	8	3	1	1	1	1	1	1	1	1	1	1	1	1	0
5083/09	Shiselweni	not applicable	not applicable	2	1+	1906-53	LAM	LAM	4.3.2.1	11	group_11	fully susceptible	2	2	4	3	2	6	1	5	3	3	2	3	4	4	4	4	2	4	2	2	1	1	7	2	1	1	1	1	1	1	1	1	0	0	0	1	1
5087/09	Manzini	not applicable	not applicable	1	2+	11624-232	LAM					fully susceptible	2	2	4	2	2	6	1	5	2	3	2	1	1	6	3	4	2	4	1	2	3	2	8	2	1	1	0	1	1	1	1	1	1	1	1	1	1
5088/09	Manzini	not applicable	not applicable	1	3+	1742-17	S-type	S-type	4.4.1.1	6	group_10	MDR	2	3	3	3	2	5	1	4	3	3	2	4	3	3	1	4	3	4	2	2	2	3	10	2	1	1	1	1	1	1	1	1	0	0	1	1	1
5089/09	Manzini	not applicable	not applicable	2	1+	11587-15	Euro-American Superlineage			32		fully susceptible	2	2	3	2	2	5	1	4	3	3	2	3	2	3	4	6	3	4	4	2	3	3	8	3	1	1	1	1	1	1	1	1	1	1	1	0	0
5090/09	Manzini	not applicable	not applicable	1	3+	1895-71	LAM			55		fully susceptible	2	2	4	1	2	6	1	5	2	3	2	1	5	4	2	3	2	4	1	1	5	2	7	2	1	1	1	1	1	0	1	1	1	1	1	1	1
5092/09	Lubombo	not applicable	not applicable	1	1+	9421-122	Beijing			46		fully susceptible	2	2	3	3	2	5	1	7	4	5	3	3	3	4	5	5	4	4	4	2	3	2	8	2	0	0	0	0	0	0	0	0	0	0	0	0	0
5093/09	Lubombo	not applicable	not applicable	1	2+	1920-306	EAI	EAI	1.2.2	60	ungrouped	fully susceptible	2	5	4	3	1	6	2	2	3	5	1	3	2	4	12	11	6	3	2	4	1	2	5	1	1	1	1	1	0	1	1	1	1	1	1	1	1
5094/09	Lubombo	not applicable	not applicable	1	2+	11600-31	Haarlem			37		fully susceptible	2	2	5	3	2	3	1	5	3	3	2	3	2	3	2	5	3	2	3	2	3	3	8	3	1	1	1	1	1	1	1	1	1	1	1	1	1
5095/09	Lubombo	not applicable	not applicable	1	neg.	1908-29	X-type			36		fully susceptible	2	2	4	3	2	5	1	6	1	4	2	4	4	4	5	3	3	4	4	2	3	3	8	4	1	1	1	1	1	1	1	1	1	1	1	1	1
5097/09	HhoHho	not applicable	not applicable	2	1+	1945-88	Beijing					fully susceptible	2	2	3	3	2	5	1	7	3	5	3	3	3	4	5	4	4	4	4	2	4	3	7	2	0	0	0	0	0	0	0	0	0	0	0	0	0
5099/09	Manzini	not applicable	not applicable	1	1+	1918-304	Swaziland 1	Euro-American	4.1.2		ungrouped	fully susceptible	2	2	4	3	1	5	1	6	3	2	2	1	2	4	2	3	3	4	4	3	2	2	8	3	1	1	1	1	1	1	1	1	1	1	1	1	0
5100/09	Lubombo	not applicable	not applicable	1	neg.	1939-167	Swaziland H37Rv like	mainly T	4.8	4	group_16	MDR	2	2	3	1	2	5	1	5	3	3	2	4	2	4	2	2	2	4	2	3	3	5	5	2	1	1	1	1	1	1	0	1	1	1	1	1	1
5101/09	Manzini	not applicable	not applicable	1	neg.	11621-952	LAM					fully susceptible	2	2	1	2	2	7	1	6	3	3	2	1	4	4	3	2	2	5	1	2	3	3	11	2	1	1	0	1	1	1	1	1	1	1	1	1	1
5102/09	Shiselweni	not applicable	not applicable	2	3+	11609-53	LAM	LAM	4.3.2.1		ungrouped	fully susceptible	2	2	4	3	2	6	1	4	3	3	2	3	4	4	4	4	2	4	2	2	1	1	7	2	1	1	1	1	1	1	1	1	0	0	0	1	1
5104/09	Shiselweni	not applicable	not applicable	1	2+	1906-53	LAM	LAM	4.3.2.1	11	group_28	non MDR	2	2	4	3	2	6	1	5	3	3	2	3	4	4	4	4	2	4	2	2	1	1	7	2	1	1	1	1	1	1	1	1	0	0	0	1	1
5105/09	Shiselweni	not applicable	not applicable	1	1+	11613-53	LAM	LAM	4.3.2.1		ungrouped	fully susceptible	2	2	4	3	2	6	1	5	3	3	2	3	3	4	4	3	2	4	2	2	1	1	7	2	1	1	1	1	1	1	1	1	0	0	0	1	1
5106/09	Shiselweni	not applicable	not applicable	1	1-5	1949-108	EAI	EAI	1.2.2		group_1	MDR	2	5	4	3	2	6	2	2	3	5	1	3	2	2	12	3	9	3	2	4	3	9	3	1	1	1	1	1	1	1	1	1	1	1	1	1	1
5107/09	Shiselweni	not applicable	not applicable	3	2+	11616-17	S-type	S-type	4.4.1.1		ungrouped	fully susceptible	2	3	3	3	2	5	1	5	3	3	2	4	3	4	1	3	4	4	2	2	2	3	9	2	1	1	1	1	1	1	1	1	0	0	1	1	1
5108/09	Shiselweni	not applicable	not applicable	2	3+	11579-15	X-type	X-type	4.1.1.3		ungrouped	fully susceptible	2	2	3	3	2	5	1	5	3	3	2	4	4	3	3	3	3	4	4	2	3	4	8	3	1	1	1	0	0	0	0	0	0	0	0	0	1
5109/09	Shiselweni	not applicable	not applicable	1	2+	1742-17	S-type	S-type	4.4.1.1	6	group_10	MDR	2	3	3	3	2	5	1	4	3	3	2	4	3	3	1	4	3	4	2	2	2	3	10	2	1	1	1	1	1	1	1	1	0	0	1	1	1
5111/09	Manzini	not applicable	not applicable	2	neg.	1064-32	Delhi/CAS	Delhi-CAS	3.1.1		ungrouped	fully susceptible	2	2	7	4	2	5	1	1	3	4	3	4	4	2	3	2	4	4	2	2	3	2	5	4	1	1	1	0	0	0	0	1	1	0	1	1	1
5113/09	HhoHho	not applicable	not applicable	2	3+	1905-456	Beijing					fully susceptible	2	2	3	3	1	5	1	9	4	5	3	3	4	4	5	5	4	4	4	2	3	3	8	2	0	0	0	0	0	0	0	0	0	0	0	0	0
5114/09	Manzini	not applicable	not applicable	3	3+	342-122	Beijing	Beijing	2.2.1	23	group_8	MDR	2	2	3	3	2	5	1	7	4	5	3	3	4	4	5	5	4	4	4	2	3	3	8	2	0	0	0	0	0	0	0	0	0	0	0	0	0
5115/09	Manzini	not applicable	not applicable	2	1+	1953-17	S-type	S-type	4.4.1.1		ungrouped	fully susceptible	2	3	3	3	2	5	1	5	3	3	2	4	3	4	1	4	4	4	2	2	2	3	9	2	1	1	1	1	1	1	1	1	0	0	1	1	1
5116/09	Manzini	not applicable	not applicable	2	3+	1905-122	Beijing			22		fully susceptible	2	2	3	3	2	5	1	9	4	5	3	3	4	4	5	5	4	4	4	2	3	3	8	2	0	0	0	0	0	0	0	0	0	0	0	0	0
5117/09	Manzini	not applicable	not applicable	1	3+	11605-62	Swaziland H37Rv like	H37Rv-like	4.9		ungrouped	fully susceptible	2	2	3	1	2	6	1	5	3	3	2	1	2	4	2	5	3	4	2	2	3	5	4	2	1	1	1	1	1	1	1	1	1	1	1	1	1
5118/09	Manzini	not applicable	not applicable	1	3+	11617-17	S-type	S-type	4.4.1.1		ungrouped	fully susceptible	2	3	3	3	2	5	1	5	3	3	2	4	3	5	1	3	4	4	2	2	2	3	9	2	1	1	1	1	1	1	1	1	0	0	1	1	1
5120/09	Manzini	not applicable	not applicable	1	1-5	1940-189	Beijing			50		fully susceptible	2	2	3	3	2	5	1	7	1	5	3	1	4	4	5	4	4	4	4	2	3	3	8	2	0	0	0	0	0	0	0	0	0	0	0	0	0
5121/09	Lubombo	not applicable	not applicable	1	2+	11607-15	Swaziland H37Rv like	mainly T	4.8		ungrouped	fully susceptible	2	2	3	3	2	5	1	5	3	2	2	4	2	4	2	3	3	4	2	2	3	3	4	2	1	1	1	1	1	1	1	1	1	1	1	1	1
5122/09	Manzini	not applicable	not applicable	1	2+	1939-167	Swaziland H37Rv like	mainly T	4.8	3	ungrouped	fully susceptible	2	2	3	1	2	5	1	5	3	3	2	4	2	4	2	2	2	4	2	3	3	5	5	2	1	1	1	1	1	1	1	1	1	1	1	1	1
5123/09	HhoHho	not applicable	not applicable	2	2+	1465-33	Beijing			25		fully susceptible	2	2	2	3	2	5	1	7	3	5	4	3	4	4	5	6	4	4	4	2	3	4	6	2	0	0	0	0	0	0	0	0	0	0	0	0	0
5124/09	Lubombo	not applicable	not applicable	2	3+	11612-950	LAM					fully susceptible	2	2	4	3	2	6	1	5	3	3	2	3	3	4	4	4	2	6	2	2	1	1	7	2	1	1	1	1	1	1	1	1	0	0	0	1	1
5126/09	HhoHho	not applicable	not applicable	3	3+	1888-303	LAM	LAM	4.3.4.2.1	19	group_15	fully susceptible	2	2	4	1	2	3	1	5	2	3	2	1	3	4	2	3	2	4	1	1	5	2	3	2	1	0	0	0	0	0	0	0	0	0	0	1	1
5127/09	Manzini	not applicable	not applicable	1	1+	1943-309	X-type					fully susceptible	2	2	5	3	2	5	1	5	3	2	2	4	2	3	3	3	3	3	4	2	4	3	14	3	1	1	1	1	1	1	1	1	1	1	1	1	1
5128/09	Lubombo	not applicable	not applicable	1	neg.	11591-188	X-type					fully susceptible	2	2	4	3	2	5	0	3	3	2	2	3	4	3	3	3	2	4	4	2	3	3	8	3	1	1	1	1	1	1	1	1	1	1	1	1	1
5129/09	Lubombo	not applicable	not applicable	1	neg.	11589-17	X-type			33		fully susceptible	2	2	4	3	2	5	1	4	3	3	2	2	2	3	3	4	2	4	4	2	2	4	8	3	1	1	1	1	1	1	1	1	1	1	1	1	1
5130/09	Lubombo	not applicable	not applicable	1	1+	11628-50	EAI	EAI	1.1.3		group_17	fully susceptible	2	5	4	3	1	6	2	2	3	5	3	4	2	4	4	11	8	3	2	5	3	6	3	1	1	1	1	0	0	0	0	0	0	1	1	1	1
5134/09	Lubombo	not applicable	not applicable	3	3+	1547-88	Beijing			24		fully susceptible	2	2	3	3	2	5	1	7	3	5	3	3	3	4	5	4	4	4	4	2	4	3	8	2	0	0	0	0	0	0	0	0	0	0	0	0	0
5135/09	Lubombo	not applicable	not applicable	1	3+	11601-31	Haarlem					fully susceptible	2	2	5	3	2	3	1	5	3	3	2	3	2	3	2	5	3	2	3	2	3	3	6	3	1	1	1	1	1	1	1	1	1	1	1	1	1
5137/09	Manzini	not applicable	not applicable	2	1+	11580-15	X-type			28		fully susceptible	2	2	4	3	2	5	1	4	3	3	2	2	4	3	3	3	3	4	4	2	3	4	8	3	1	1	1	0	0	0	0	0	0	0	0	0	1
5138/09	Lubombo	not applicable	not applicable	2	1+	1940-189	Beijing			50		fully susceptible	2	2	3	3	2	5	1	7	1	5	3	1	4	4	5	4	4	4	4	2	3	3	8	2	0	0	0	0	0	0	0	0	0	0	0	0	0
5141/09	HhoHho	not applicable	not applicable	1	1+	11619-89	LAM					fully susceptible	1	2	4	3	2	6	1	5	3	3	2	5	3	4	3	2	2	4	1	2	1	2	8	3	1	1	0	1	1	1	1	1	1	1	1	1	1
5144/09	Manzini	not applicable	not applicable	1	neg.	11622-56	LAM					fully susceptible	2	2	3	2	2	6	1	7	3	3	2	1	1	4	3	2	2	5	1	2	3	2	4	2	1	1	0	1	1	1	1	1	1	1	1	1	1
5146/09	Manzini	not applicable	not applicable	3	2+	1952-26	Swaziland H37Rv like	mainly T	4.8		ungrouped	MDR	2	2	3	4	1	5	1	5	3	3	2	3	2	3	2	4	2	4	2	2	3	3	5	2	1	1	1	1	1	1	1	1	1	1	1	1	0
5148/09	Shiselweni	not applicable	not applicable	3	2+	1905-122	Beijing	Beijing	2.2.1	22	group_31	fully susceptible	2	2	3	3	2	5	1	9	4	5	3	3	4	4	5	5	4	4	4	2	3	3	8	2	0	0	0	0	0	0	0	0	0	0	0	0	0
5149/09	HhoHho	not applicable	not applicable	1	1+	1465-572	Beijing	Beijing	2.2.1.1	54	ungrouped	non MDR	2	2	2	3	2	5	1	7	4	5	4	3	4	4	5	6	4	4	4	2	3	4	6	2	0	0	0	0	0	0	0	0	0	0	0	0	0
5151/09	Manzini	not applicable	not applicable	2	2+	11589-17	X-type			33		fully susceptible	2	2	4	3	2	5	1	4	3	3	2	2	2	3	3	4	2	4	4	2	2	4	8	3	1	1	1	1	1	1	1	1	1	1	1	1	1
5238/09	HhoHho	not applicable	not applicable	1	1-5	11596-15	Euro-American Superlineage			34		fully susceptible	2	2	8	3	2	5	1	6	3	4	2	3	1	3	5	2	3	4	4	2	3	7	7	3	1	1	1	1	1	1	1	1	1	1	1	1	1
5239/09	HhoHho	not applicable	not applicable	1	1-5	11629-108	EAI	EAI	1.2.2		ungrouped	fully susceptible	2	2	4	3	2	6	2	2	3	5	1	3	2	2	9	3	9	3	2	4	3	7	3	1	1	1	1	1	1	1	1	1	1	1	1	1	1
5240/09	HhoHho	not applicable	not applicable	1	neg.	1905-122	Beijing			22		fully susceptible	2	2	3	3	2	5	1	9	4	5	3	3	4	4	5	5	4	4	4	2	3	3	8	2	0	0	0	0	0	0	0	0	0	0	0	0	0
5241/09	HhoHho	not applicable	not applicable	1	3+	1954-62	Swaziland H37Rv like					MDR	2	1	3	3	2	6	1	5	3	3	2	1	3	4	2	3	3	4	2	2	3	3	5	2	1	1	1	1	1	1	1	1	1	1	1	1	1
5243/09	HhoHho	not applicable	not applicable	1	2+	3825-122	Beijing	Beijing	2.2.1		group_23	fully susceptible	2	2	3	3	2	5	1	7	4	5	3	3	4	4	5	5	4	4	4	2	3	2	8	2	0	0	0	0	0	0	0	0	0	0	0	0	0
5244/09	HhoHho	not applicable	not applicable	3	1+	3383-189	Beijing					fully susceptible	2	2	3	3	2	5	1	6	1	5	3	1	4	4	5	5	4	4	4	2	3	3	8	2	0	0	0	0	0	0	0	0	0	0	0	0	0
5246/09	Lubombo	not applicable	not applicable	2	1+	1953-17	S-type	S-type	4.4.1.1	7	group_9	MDR	2	3	3	3	2	5	1	5	3	3	2	4	3	4	1	4	4	4	2	2	2	3	9	2	1	1	1	1	1	1	1	1	0	0	1	1	0
5250/09	HhoHho	not applicable	not applicable	2	3+	3819-32	Beijing	Beijing	2.2.1	47	ungrouped	fully susceptible	2	2	3	3	2	5	1	7	3	5	3	3	4	4	5	5	3	4	4	2	3	3	8	2	0	0	0	0	0	0	0	0	0	0	0	0	0
5251/09	Shiselweni	not applicable	not applicable	2	3+	1888-303	LAM	LAM	4.3.4.2.1	19	group_15	non MDR	2	2	4	1	2	3	1	5	2	3	2	1	3	4	2	3	2	4	1	1	5	2	3	2	1	0	0	0	0	0	0	0	0	0	0	1	1
5252/09	Manzini	not applicable	not applicable	1	3+	?-309	X-type			2		fully susceptible	2	2	5	3	2	5	1	5	3	2	2	4	2	3	4	3	3	3	4	2	4	3	?	3	1	1	1	1	1	1	1	1	1	1	1	1	1
5256/09	Lubombo	not applicable	not applicable	1	2+	1863-62	Swaziland H37Rv like	H37Rv-like	4.9		ungrouped	fully susceptible	2	2	3	3	2	6	1	5	3	3	2	1	2	4	2	5	3	4	2	2	3	5	4	2	1	1	1	1	1	1	1	1	1	1	1	1	1
5264/09	Shiselweni	not applicable	not applicable	1	1+	1322-53	LAM	LAM	4.3.2.1		ungrouped	fully susceptible	2	2	4	3	2	6	1	5	3	3	2	3	4	4	4	2	2	4	2	2	1	1	7	2	1	1	1	1	1	1	1	1	0	0	0	1	1
5268/09	Shiselweni	not applicable	not applicable	1	2+	5011-15	X-type	X-type	4.1.1.3		group_18	fully susceptible	2	2	4	3	2	5	1	5	3	3	2	3	4	3	3	3	3	4	4	2	3	3	8	3	1	1	1	0	0	0	0	0	0	0	0	0	1
5269/09	Shiselweni	not applicable	not applicable	1	1+	548-15	Haarlem	Haarlem	4.1.2.1		ungrouped	fully susceptible	2	2	5	3	2	5	1	5	3	3	2	3	2	3	3	6	3	4	4	2	3	3	5	3	1	1	1	1	1	1	1	1	1	1	1	1	1
5273/09	Shiselweni	not applicable	not applicable	3	1+	9422-122	Beijing	Beijing	2.2.1	44	group_24	fully susceptible	2	2	3	3	2	5	1	7	4	5	3	3	4	3	5	5	4	4	4	2	3	3	8	2	0	0	0	0	0	0	0	0	0	0	0	0	0
5274/09	Shiselweni	not applicable	not applicable	1	3+	548-76	Euro-American Superlineage	Haarlem	4.1.2.1		ungrouped	non MDR	2	2	5	3	1	3	1	5	3	3	2	3	2	3	3	6	3	2	4	2	3	3	5	3	0	0	0	0	0	0	0	0	0	0	0	0	0
5275/09	Shiselweni	not applicable	not applicable	1	1+	1742-17	S-type	S-type	4.4.1.1	6	group_10	MDR	2	3	3	3	2	5	1	4	3	3	2	4	3	3	1	4	3	4	2	2	2	3	10	2	1	1	1	1	1	1	1	1	0	0	1	1	1
5276/09	Shiselweni	not applicable	not applicable	1	1+	1906-53	LAM	LAM	4.3.2.1	11	group_11	fully susceptible	2	2	4	3	2	6	1	5	3	3	2	3	4	4	4	4	2	4	2	2	1	1	7	2	1	1	1	1	1	1	1	1	0	0	0	1	1
5282/09	Manzini	not applicable	not applicable	2	1+	1898-951	S-type	S-type	4.4.1.1		ungrouped	fully susceptible	2	3	3	3	2	5	1	5	5	3	2	4	3	4	1	4	4	4	2	2	2	3	10	2	1	1	1	1	1	1	1	1	0	0	1	1	0
5287/09	Lubombo	not applicable	not applicable	3	1+	3829-122	Beijing	Beijing	2.2.1		ungrouped	fully susceptible	2	2	3	3	2	5	1	7	4	5	3	3	4	4	5	5	4	4	4	2	3	4	8	2	0	0	0	0	0	0	0	0	0	0	0	0	0
5291/09	HhoHho	not applicable	not applicable	1	2+	1547-88	Beijing			24		fully susceptible	2	2	3	3	2	5	1	7	3	5	3	3	3	4	5	4	4	4	4	2	4	3	8	2	0	0	0	0	0	0	0	0	0	0	0	0	0
5533/09	HhoHho	not applicable	not applicable	3	5-10	11597-15	Euro-American Superlineage					fully susceptible	2	2	8	3	2	5	1	6	3	4	2	3	1	3	5	2	3	4	4	2	3	7	6	3	1	1	1	1	1	1	1	1	1	1	1	1	1
5536/09	HhoHho	not applicable	not applicable	1	2+	11600-31	Haarlem			37		fully susceptible	2	2	5	3	2	3	1	5	3	3	2	3	2	3	2	5	3	2	3	2	3	3	8	3	1	1	1	1	1	1	1	1	1	1	1	1	1
5537/09	Lubombo	not applicable	not applicable	1	1+	11636-62	Swaziland H37Rv like	mainly T	4.7		ungrouped	non MDR	2	1	3	3	2	6	1	5	3	3	2	3	3	5	2	3	3	4	2	2	3	3	5	2	1	1	1	1	1	1	1	1	1	1	1	1	1
5539/09	Lubombo	not applicable	not applicable	1	neg.	11606-376	Swaziland H37Rv like	H37Rv-like	4.9		ungrouped	fully susceptible	2	2	2	3	2	6	1	5	3	3	1	1	2	4	2	4	3	4	2	2	3	7	5	2	1	1	1	1	1	1	1	1	1	1	1	1	1
5540/09	Lubombo	not applicable	not applicable	3	1+	11593-28	Euro-American Superlineage					fully susceptible	2	2	4	3	2	2	1	6	3	3	2	3	2	3	4	3	3	4	4	2	3	3	4	1	1	1	1	1	1	1	1	1	1	1	1	1	1
5544/09	Manzini	not applicable	not applicable	1	2+	11581-15	X-type	X-type	4.1.1.3		ungrouped	fully susceptible	2	2	4	3	2	5	1	4	3	3	2	4	4	3	3	3	3	4	4	2	3	4	8	3	1	1	1	0	0	0	0	0	0	0	0	0	1
5549/09	Manzini	not applicable	not applicable	1	5-10	11584-15	Euro-American Superlineage	Euro-American	4.1.2		ungrouped	fully susceptible	2	2	4	3	2	5	1	5	3	2	2	1	2	3	4	5	3	4	4	2	3	3	8	3	1	1	1	1	1	1	1	1	1	1	1	0	0
5550/09	Manzini	not applicable	not applicable	1	1+	1923-311	Beijing			52		fully susceptible	2	2	3	3	2	5	1	7	3	5	4	3	4	4	5	2	4	2	4	2	3	3	8	2	0	0	0	0	0	0	0	0	0	0	0	0	0
5551/09	Lubombo	not applicable	not applicable	1	neg.	1670-53	Swaziland H37Rv like	mainly T	4.7	40	group_2	fully susceptible	2	2	3	3	2	6	1	4	3	3	2	4	2	4	2	3	3	4	2	2	1	3	5	2	1	1	1	1	1	1	1	1	1	1	1	1	1
5554/09	Lubombo	not applicable	not applicable	1	3+	1677-15	Haarlem	Haarlem	4.1.2.1	31	group_13	fully susceptible	2	2	5	3	2	5	1	5	3	3	2	3	2	3	3	5	3	4	4	2	3	3	8	3	1	1	0	1	1	1	1	1	1	1	1	1	1
5556/09	Shiselweni	not applicable	not applicable	3	2+	1906-53	LAM	LAM	4.3.2.1	11	group_11	fully susceptible	2	2	4	3	2	6	1	5	3	3	2	3	4	4	4	4	2	4	2	2	1	1	7	2	1	1	1	1	1	1	1	1	0	0	0	1	1
5558/09	Shiselweni	not applicable	not applicable	1	5-10	1956-108	EAI	EAI	1.2.2	20	group_1	MDR	2	5	4	3	2	6	2	2	3	5	1	3	2	2	11	3	9	3	2	4	3	9	3	1	1	1	1	1	1	1	1	1	1	1	1	1	1
5563/09	Shiselweni	not applicable	not applicable	2	2+	3828-85	Beijing			51		fully susceptible	2	2	3	3	2	5	1	7	2	5	2	3	4	4	5	5	4	4	4	2	3	3	7	2	0	0	0	0	0	0	0	0	0	0	0	0	0
5569/09	Shiselweni	not applicable	not applicable	1	1+	3819-32	Beijing	Beijing	2.2.1	47	ungrouped	fully susceptible	2	2	3	3	2	5	1	7	3	5	3	3	4	4	5	5	3	4	4	2	3	3	8	2	0	0	0	0	0	0	0	0	0	0	0	0	0
5572/09	Manzini	not applicable	not applicable	1	neg.	11576-15	X-type	X-type	4.1.1.1		ungrouped	fully susceptible	2	2	4	3	2	5	1	5	3	3	2	3	2	4	4	3	3	4	4	2	3	5	9	3	1	1	1	1	1	1	1	1	1	1	1	1	1
5575/09	Manzini	not applicable	not applicable	1	neg.	1547-88	Beijing			24		fully susceptible	2	2	3	3	2	5	1	7	3	5	3	3	3	4	5	4	4	4	4	2	4	3	8	2	0	0	0	0	0	0	0	0	0	0	0	0	0
5577/09	HhoHho	not applicable	not applicable	1	neg.	11620-155	LAM					fully susceptible	2	2	4	3	1	6	1	4	3	2	2	7	4	4	1	2	2	4	1	2	3	2	6	2	1	1	1	1	1	1	1	1	1	1	1	1	1
5579/09	Manzini	not applicable	not applicable	3	3+	1955-17	S-type	S-type	4.4.1.1	5	group_10	MDR	2	3	3	3	2	5	1	4	3	3	2	4	3	3	1	4	3	4	2	2	2	3	9	2	1	1	1	1	1	1	1	1	0	0	1	1	1
5582/09	Lubombo	not applicable	not applicable	2	1+	1677-15	Haarlem	Haarlem	4.1.2.1	31	group_13	fully susceptible	2	2	5	3	2	5	1	5	3	3	2	3	2	3	3	5	3	4	4	2	3	3	8	3	1	1	0	1	1	1	1	1	1	1	1	1	1
5584/09	Manzini	not applicable	not applicable	1	1+	1923-311	Beijing			52		fully susceptible	2	2	3	3	2	5	1	7	3	5	4	3	4	4	5	2	4	2	4	2	3	3	8	2	0	0	0	0	0	0	0	0	0	0	0	0	0
5590/09	HhoHho	not applicable	not applicable	1	3+	9428-88	Beijing					fully susceptible	2	2	3	3	2	5	1	7	3	5	3	3	3	4	5	3	4	4	4	2	4	3	8	2	0	0	0	0	0	0	0	0	0	0	0	0	0
5594/09	HhoHho	not applicable	not applicable	1	1+	1923-311	Beijing			52		fully susceptible	2	2	3	3	2	5	1	7	3	5	4	3	4	4	5	2	4	2	4	2	3	3	8	2	0	0	0	0	0	0	0	0	0	0	0	0	0
5736/09	Lubombo	not applicable	not applicable	1	3+	1905-122	Beijing			22		fully susceptible	2	2	3	3	2	5	1	9	4	5	3	3	4	4	5	5	4	4	4	2	3	3	8	2	0	0	0	0	0	0	0	0	0	0	0	0	0
5737/09	Lubombo	not applicable	not applicable	2	1+	342-122	Beijing	Beijing	2.2.1	23	group_23	fully susceptible	2	2	3	3	2	5	1	7	4	5	3	3	4	4	5	5	4	4	4	2	3	3	8	2	0	0	0	0	0	0	0	0	0	0	0	0	0
5741/09	Lubombo	not applicable	not applicable	1	5-10	11634-62	Swaziland H37Rv like	H37Rv-like	4.9		ungrouped	non MDR	2	2	3	3	2	6	1	4	3	3	2	1	2	4	2	5	3	4	2	2	3	4	6	2	1	1	1	1	1	1	1	1	1	1	1	1	1
5743/09	HhoHho	not applicable	not applicable	3	1+	342-122	Beijing	Beijing	2.2.1	23	ungrouped	fully susceptible	2	2	3	3	2	5	1	7	4	5	3	3	4	4	5	5	4	4	4	2	3	3	8	2	0	0	0	0	0	0	0	0	0	0	0	0	0
5744/09	HhoHho	not applicable	not applicable	1	1-5	11599-15	Euro-American Superlineage			35		fully susceptible	2	2	8	3	2	5	1	6	3	4	2	1	2	3	6	2	3	4	4	2	3	7	7	3	1	1	1	1	1	1	1	1	1	1	1	1	1
5746/09	HhoHho	not applicable	not applicable	1	3+	11578-15	X-type	X-type	4.1.1.1		ungrouped	fully susceptible	2	2	4	2	2	5	1	3	3	3	2	3	1	4	4	4	3	4	4	2	3	11	9	3	1	1	1	1	1	1	1	1	1	1	1	1	1
5748/09	HhoHho	not applicable	not applicable	1	2+	1958-108	EAI	EAI	1.2.2	21	group_6	MDR	2	5	4	2	2	6	2	2	3	4	1	3	2	2	11	3	9	3	2	4	3	7	2	1	1	1	1	1	1	1	1	1	1	1	1	1	1
5749/09	HhoHho	not applicable	not applicable	3	1+	1465-572	Beijing			54		fully susceptible	2	2	2	3	2	5	1	7	4	5	4	3	4	4	5	6	4	4	4	2	3	4	6	2	0	0	0	0	0	0	0	0	0	0	0	0	0
5750/09	HhoHho	not applicable	not applicable	1	1-5	11639-108	EAI	EAI	1.2.2		ungrouped	non MDR	2	2	4	3	2	6	2	2	3	5	1	3	2	2	4	3	5	3	2	4	3	7	3	1	1	1	1	1	1	1	1	1	1	1	1	1	1
5752/09	HhoHho	not applicable	not applicable	2	3+	1894-53	LAM	LAM	4.3.2.1	41	group_20	fully susceptible	2	2	4	3	2	6	1	5	3	3	2	3	4	4	4	4	2	4	2	2	1	1	10	2	1	1	1	1	1	1	1	1	0	0	0	1	1
5753/09	Lubombo	not applicable	not applicable	1	neg.	1742-17	S-type	S-type	4.4.1.1	6	group_10	MDR	2	3	3	3	2	5	1	4	3	3	2	4	3	3	1	4	3	4	2	2	2	3	10	2	1	1	1	1	1	1	1	1	0	0	1	1	1
5755/09	Manzini	not applicable	not applicable	1	3+	1947-52	Haarlem	Haarlem	4.1.2.1	17	group_12	MDR	1	2	3	3	2	5	1	5	3	3	2	3	2	3	3	5	3	4	4	2	3	3	6	3	1	1	1	1	1	0	1	1	1	1	1	1	1
5758/09	Manzini	not applicable	not applicable	1	neg.	11630-60	S-type	S-type	4.4.1.1	43	group_7	MDR	3	3	3	3	2	5	1	4	3	3	2	5	3	4	1	3	4	4	2	2	2	3	9	2	1	1	1	1	1	1	1	1	0	0	1	1	1
5759/09	Shiselweni	not applicable	not applicable	1	neg.	1923-311	Beijing	Beijing	2.2.1	52	group_27	fully susceptible	2	2	3	3	2	5	1	7	3	5	4	3	4	4	5	2	4	2	4	2	3	3	8	2	0	0	0	0	0	0	0	0	0	0	0	0	0
5760/09	Lubombo	not applicable	not applicable	2	2+	1547-88	Beijing			24		fully susceptible	2	2	3	3	2	5	1	7	3	5	3	3	3	4	5	4	4	4	4	2	4	3	8	2	0	0	0	0	0	0	0	0	0	0	0	0	0
5766/09	Lubombo	not applicable	not applicable	3	1-5	1923-311	Beijing			52		fully susceptible	2	2	3	3	2	5	1	7	3	5	4	3	4	4	5	2	4	2	4	2	3	3	8	2	0	0	0	0	0	0	0	0	0	0	0	0	0
5771/09	Lubombo	not applicable	not applicable	3	neg.	9422-122	Beijing	Beijing	2.2.1	44	group_24	fully susceptible	2	2	3	3	2	5	1	7	4	5	3	3	4	3	5	5	4	4	4	2	3	3	8	2	0	0	0	0	0	0	0	0	0	0	0	0	0
5772/09	Manzini	not applicable	not applicable	1	2+	1948-15	X-type	X-type	4.1.1.3	15	group_3	MDR	2	2	4	3	2	5	1	5	3	3	2	4	4	3	3	2	3	4	4	2	3	4	9	3	1	1	1	0	0	0	0	0	0	0	0	0	1
5774/09	Shiselweni	not applicable	not applicable	1	neg.	1923-311	Beijing			52		fully susceptible	2	2	3	3	2	5	1	7	3	5	4	3	4	4	5	2	4	2	4	2	3	3	8	2	0	0	0	0	0	0	0	0	0	0	0	0	0
5775/09	Shiselweni	not applicable	not applicable	1	neg.	11588-15	Euro-American Superlineage					fully susceptible	2	2	3	3	2	5	1	5	3	3	2	6	2	3	4	4	3	4	4	2	3	3	9	3	1	1	1	1	1	1	1	1	1	1	1	1	1
5777/09	Shiselweni	not applicable	not applicable	1	1+	1905-122	Beijing			22		fully susceptible	2	2	3	3	2	5	1	9	4	5	3	3	4	4	5	5	4	4	4	2	3	3	8	2	0	0	0	0	0	0	0	0	0	0	0	0	0
5780/09	HhoHho	not applicable	not applicable	1	neg.	11589-17	X-type			33		fully susceptible	2	2	4	3	2	5	1	4	3	3	2	2	2	3	3	4	2	4	4	2	2	4	8	3	1	1	1	1	1	1	1	1	1	1	1	1	1
5785/09	Manzini	not applicable	not applicable	1	1+	1923-311	Beijing			52		fully susceptible	2	2	3	3	2	5	1	7	3	5	4	3	4	4	5	2	4	2	4	2	3	3	8	2	0	0	0	0	0	0	0	0	0	0	0	0	0
5786/09	Lubombo	not applicable	not applicable	1	2+	1923-311	Beijing			52		fully susceptible	2	2	3	3	2	5	1	7	3	5	4	3	4	4	5	2	4	2	4	2	3	3	8	2	0	0	0	0	0	0	0	0	0	0	0	0	0
5794/09	Manzini	not applicable	not applicable	1	1-5	1936-51	LAM			59		fully susceptible	1	2	4	2	2	6	1	5	3	3	2	4	3	4	3	2	2	4	1	2	3	2	8	3	1	1	1	1	1	1	1	1	1	1	1	1	1
5795/09	HhoHho	not applicable	not applicable	2	1-5	121-51	LAM			10		fully susceptible	1	2	4	3	2	6	1	5	3	2	2	4	3	2	3	2	2	4	1	2	3	2	6	2	1	1	1	1	1	1	1	1	1	1	1	1	1
5797/09	Manzini	not applicable	not applicable	1	neg.	121-51	LAM	LAM	4.3.3	10	group_26	non MDR	1	2	4	3	2	6	1	5	3	2	2	4	3	2	3	2	2	4	1	2	3	2	6	2	1	1	1	1	1	1	1	1	1	1	1	1	1
595/10	Manzini	not applicable	not applicable	1	3+	9421-122	Beijing			46		fully susceptible	2	2	3	3	2	5	1	7	4	5	3	3	3	4	5	5	4	4	4	2	3	2	8	2	0	0	0	0	0	0	0	0	0	0	0	0	0
596/10	HhoHho	not applicable	not applicable	1	neg.	1948-15	X-type	X-type	4.1.1.3	15	group_3	MDR	2	2	4	3	2	5	1	5	3	3	2	4	4	3	3	2	3	4	4	2	3	4	9	3	1	1	1	0	0	0	0	0	0	0	0	0	1
597/10	HhoHho	not applicable	not applicable	1	neg.	1742-17	S-type	S-type	4.4.1.1	6	group_10	MDR	2	3	3	3	2	5	1	4	3	3	2	4	3	3	1	4	3	4	2	2	2	3	10	2	1	1	1	1	1	1	1	1	0	0	1	1	1
601/10	Lubombo	not applicable	not applicable	1	2+	1948-15	X-type	X-type	4.1.1.3	15	group_3	MDR	2	2	4	3	2	5	1	5	3	3	2	4	4	3	3	2	3	4	4	2	3	4	9	3	1	1	1	0	0	0	0	0	0	0	0	0	1
603/10	Manzini	not applicable	not applicable	1	1+	1953-17	S-type	S-type	4.4.1.1	7	group_9	MDR	2	3	3	3	2	5	1	5	3	3	2	4	3	4	1	4	4	4	2	2	2	3	9	2	1	1	1	1	1	1	1	1	0	0	1	1	0
604/10	Lubombo	not applicable	not applicable	1	3+	1923-311	Beijing	Beijing	2.2.1	52	group_27	non MDR	2	2	3	3	2	5	1	7	3	5	4	3	4	4	5	2	4	2	4	2	3	3	8	2	0	0	0	0	0	0	0	0	0	0	0	0	0
6054/09	HhoHho	not applicable	not applicable	1	1+	11599-15	Euro-American Superlineage			35		fully susceptible	2	2	8	3	2	5	1	6	3	4	2	1	2	3	6	2	3	4	4	2	3	7	7	3	1	1	1	1	1	1	1	1	1	1	1	1	1
6059/09	Lubombo	not applicable	not applicable	2	neg.	1948-15	X-type	X-type	4.1.1.3	15	group_3	MDR	2	2	4	3	2	5	1	5	3	3	2	4	4	3	3	2	3	4	4	2	3	4	9	3	1	1	1	0	0	0	0	0	0	0	0	0	1
6068/09	Manzini	not applicable	not applicable	1	1+	11594-202	X-type					fully susceptible	2	2	4	3	1	5	1	5	2	3	2	2	4	4	4	2	3	4	4	2	3	3	6	3	1	1	1	1	1	1	1	1	1	1	1	1	1
6070/09	Shiselweni	not applicable	not applicable	1	neg.	11580-15	X-type	X-type	4.1.1.3	28	group_14	fully susceptible	2	2	4	3	2	5	1	4	3	3	2	2	4	3	3	3	3	4	4	2	3	4	8	3	1	1	1	0	0	0	0	0	0	0	0	0	1
6072/09	HhoHho	not applicable	not applicable	1	neg.	?-122	Beijing					fully susceptible	2	2	3	3	2	5	1	9	4	5	3	3	4	4	5	?	?	4	4	2	3	3	8	2	0	0	0	0	0	0	0	0	0	0	0	0	0
6078/09	Shiselweni	not applicable	not applicable	1	3+	1745-32	Beijing	Beijing	2.2.1	48	ungrouped	MDR	2	2	3	3	2	5	1	7	3	5	3	3	4	4	4	5	3	4	4	2	3	3	8	2	0	0	0	0	0	0	0	0	0	0	0	0	0
6079/09	Shiselweni	not applicable	not applicable	1	neg.	11602-31	Haarlem					fully susceptible	2	2	5	3	2	3	1	5	3	3	2	5	2	3	3	5	3	2	3	2	3	3	7	3	1	1	1	1	1	1	1	1	1	1	1	1	1
6085/09	Shiselweni	not applicable	not applicable	1	neg.	11577-15	X-type	X-type	4.1.1.1		ungrouped	fully susceptible	2	2	4	3	2	5	1	5	3	3	2	3	2	4	4	4	3	4	5	2	3	8	9	3	1	1	1	1	1	1	1	1	1	1	1	1	1
6087/09	Shiselweni	not applicable	not applicable	1	1+	1901-15	X-type	X-type	4.1.1.3	16	group_18	fully susceptible	2	2	4	3	2	5	1	5	3	3	2	5	4	3	3	3	3	4	4	2	3	3	8	3	1	1	1	0	0	0	0	0	0	0	0	0	1
6089/09	Manzini	not applicable	not applicable	1	neg.	1547-88	Beijing			24		fully susceptible	2	2	3	3	2	5	1	7	3	5	3	3	3	4	5	4	4	4	4	2	4	3	8	2	0	0	0	0	0	0	0	0	0	0	0	0	0
6241/09	Manzini	not applicable	not applicable	1	5-10	11610-53	LAM					fully susceptible	2	2	4	3	2	6	1	5	3	3	2	4	4	4	4	4	2	4	2	2	1	1	8	2	1	1	1	1	1	1	1	1	0	0	0	1	0
6243/09	Manzini	not applicable	not applicable	2	1+	1901-15	X-type	X-type	4.1.1.3	16	group_18	fully susceptible	2	2	4	3	2	5	1	5	3	3	2	5	4	3	3	3	3	4	4	2	3	3	8	3	1	1	1	0	0	0	0	0	0	0	0	0	1
6247/09	Shiselweni	not applicable	not applicable	1	1+	342-122	Beijing	Beijing	2.2.1	23	group_8	MDR	2	2	3	3	2	5	1	7	4	5	3	3	4	4	5	5	4	4	4	2	3	3	8	2	0	0	0	0	0	0	0	0	0	0	0	0	0
6248/09	HhoHho	not applicable	not applicable	1	2+	9421-122	Beijing			46		fully susceptible	2	2	3	3	2	5	1	7	4	5	3	3	3	4	5	5	4	4	4	2	3	2	8	2	0	0	0	0	0	0	0	0	0	0	0	0	0
6249/09	HhoHho	not applicable	not applicable	1	neg.	11585-15	Euro-American Superlineage	Euro-American	4.1.2		ungrouped	fully susceptible	2	2	4	3	2	5	1	4	3	3	2	4	2	3	2	5	3	4	4	2	3	3	8	3	1	1	1	1	1	1	1	1	1	1	0	0	1
6251/09	Manzini	not applicable	not applicable	1	1+	1905-122	Beijing	Beijing	2.2.1	22	group_31	fully susceptible	2	2	3	3	2	5	1	9	4	5	3	3	4	4	5	5	4	4	4	2	3	3	8	2	0	0	0	0	0	0	0	0	0	0	0	0	0
6254/09	HhoHho	not applicable	not applicable	2	2+	1905-122	Beijing			22		fully susceptible	2	2	3	3	2	5	1	9	4	5	3	3	4	4	5	5	4	4	4	2	3	3	8	2	0	0	0	0	0	0	0	0	0	0	0	0	0
6255/09	Manzini	not applicable	not applicable	1	3+	1948-15	X-type	X-type	4.1.1.3	15	group_3	MDR	2	2	4	3	2	5	1	5	3	3	2	4	4	3	3	2	3	4	4	2	3	4	9	3	1	1	1	0	0	0	0	0	0	0	0	0	1
6256/09	Shiselweni	not applicable	not applicable	1	2+	1901-15	X-type	X-type	4.1.1.3	16	group_18	fully susceptible	2	2	4	3	2	5	1	5	3	3	2	5	4	3	3	3	3	4	4	2	3	3	8	3	1	1	1	0	0	0	0	0	0	0	0	0	1
6258/09	Shiselweni	not applicable	not applicable	2	neg.	11614-53	LAM					fully susceptible	2	2	1	3	2	6	1	5	3	3	2	4	4	4	4	3	2	4	2	2	1	1	7	2	1	1	1	1	1	1	1	1	0	0	0	1	1
6260/09	Manzini	not applicable	not applicable	1	1+	?-309	X-type			2		fully susceptible	2	2	5	3	2	5	1	5	3	2	2	4	2	3	4	3	3	3	4	2	4	3	?	3	1	1	1	1	1	1	1	1	1	1	1	1	1
6263/09	Lubombo	not applicable	not applicable	1	1+	1677-15	Haarlem	Haarlem	4.1.2.1	31	group_13	fully susceptible	2	2	5	3	2	5	1	5	3	3	2	3	2	3	3	5	3	4	4	2	3	3	8	3	1	1	0	1	1	1	1	1	1	1	1	1	1
6265/09	HhoHho	not applicable	not applicable	3	2+	1547-88	Beijing	Beijing	2.2.1	24	ungrouped	fully susceptible	2	2	3	3	2	5	1	7	3	5	3	3	3	4	5	4	4	4	4	2	4	3	8	2	0	0	0	0	0	0	0	0	0	0	0	0	0
6266/09	Lubombo	not applicable	not applicable	1	3+	11637-53	LAM	LAM	4.3.2.1		ungrouped	non MDR	2	2	4	3	2	6	1	5	3	2	2	3	4	4	4	3	2	4	2	2	1	1	6	2	1	1	1	1	1	1	1	1	0	0	0	1	1
6267/09	Lubombo	not applicable	not applicable	1	neg.	1950-15	X-type	X-type	4.1.1.3	14	group_3	MDR	2	2	4	3	2	5	1	5	3	3	2	4	4	3	3	2	3	4	4	2	3	3	9	3	1	1	1	0	0	0	0	0	0	0	0	0	1
6268/09	Lubombo	not applicable	not applicable	2	3+	11586-26	Haarlem	Haarlem	4.1.2.1		ungrouped	fully susceptible	2	2	3	3	1	5	1	5	3	3	2	3	2	3	3	5	3	4	4	2	3	3	9	3	1	1	1	1	1	1	1	1	1	1	1	1	1
6269/09	Shiselweni	not applicable	not applicable	1	neg.	1957-15	Haarlem	Haarlem	4.1.2.1	27	group_5	MDR	2	2	5	4	2	5	1	8	3	3	2	4	2	3	2	2	3	4	4	2	3	3	7	3	1	1	1	1	1	1	1	1	1	1	1	1	1
6636/09	Lubombo	not applicable	not applicable	2	2+	7210-229	Delhi/CAS					fully susceptible	2	2	7	4	2	5	1	1	2	4	3	4	4	2	2	2	4	4	2	2	3	2	5	4	1	1	1	0	0	0	0	1	1	0	1	1	1
6637/09	HhoHho	not applicable	not applicable	1	3+	1956-108	EAI	EAI	1.2.2	20	group_1	MDR	2	5	4	3	2	6	2	2	3	5	1	3	2	2	11	3	9	3	2	4	3	9	3	1	1	1	1	1	1	1	1	1	1	1	1	1	1
6643/09	Manzini	not applicable	not applicable	1	1+	11583-15	X-type	X-type	4.1.1.3		group_18	fully susceptible	2	2	3	3	2	5	1	5	3	3	2	5	4	3	3	3	3	4	4	2	3	3	8	3	1	1	1	0	0	0	0	0	0	0	0	0	1
6652/09	Shiselweni	not applicable	not applicable	2	1+	1948-15	X-type	X-type	4.1.1.3	15	group_3	MDR	2	2	4	3	2	5	1	5	3	3	2	4	4	3	3	2	3	4	4	2	3	4	9	3	1	1	1	0	0	0	0	0	0	0	0	0	1
6653/09	Shiselweni	not applicable	not applicable	2	1+	1906-53	LAM	LAM	4.3.2.1	11	ungrouped	fully susceptible	2	2	4	3	2	6	1	5	3	3	2	3	4	4	4	4	2	4	2	2	1	1	7	2	1	1	1	1	1	1	1	1	0	0	0	1	1
6943/09	HhoHho	not applicable	not applicable	1	1-5	1547-88	Beijing			24		fully susceptible	2	2	3	3	2	5	1	7	3	5	3	3	3	4	5	4	4	4	4	2	4	3	8	2	0	0	0	0	0	0	0	0	0	0	0	0	0
6944/09	Lubombo	not applicable	not applicable	3	2+	1742-17	S-type	S-type	4.4.1.1	6	group_10	MDR	2	3	3	3	2	5	1	4	3	3	2	4	3	3	1	4	3	4	2	2	2	3	10	2	1	1	1	1	1	1	1	1	0	0	1	1	1
6945/09	HhoHho	not applicable	not applicable	1	neg.	1958-108	EAI	EAI	1.2.2	21	group_6	MDR	2	5	4	2	2	6	2	2	3	4	1	3	2	2	11	3	9	3	2	4	3	7	2	1	1	1	1	1	1	1	1	1	1	1	1	1	1
6947/09	HhoHho	not applicable	not applicable	1	neg.	1939-167	Swaziland H37Rv like			4		MDR	2	2	3	1	2	5	1	5	3	3	2	4	2	4	2	2	2	4	2	3	3	5	5	2	1	1	1	1	1	1	0	1	1	1	1	1	1
6948/09	Manzini	not applicable	not applicable	1	1+	11589-17	X-type	X-type	4.1.1.3	33	ungrouped	fully susceptible	2	2	4	3	2	5	1	4	3	3	2	2	2	3	3	4	2	4	4	2	2	4	8	3	1	1	1	1	1	1	1	1	1	1	1	1	1
6949/09	Lubombo	not applicable	not applicable	1	1+	1742-17	S-type	S-type	4.4.1.1	6	group_10	MDR	2	3	3	3	2	5	1	4	3	3	2	4	3	3	1	4	3	4	2	2	2	3	10	2	1	1	1	1	1	1	1	1	0	0	1	1	1
6950/09	Lubombo	not applicable	not applicable	1	1-5	1905-122	Beijing			22		fully susceptible	2	2	3	3	2	5	1	9	4	5	3	3	4	4	5	5	4	4	4	2	3	3	8	2	0	0	0	0	0	0	0	0	0	0	0	0	0
6952/09	Lubombo	not applicable	not applicable	2	1+	?-309	X-type					fully susceptible	2	2	5	3	2	5	1	5	3	2	2	4	2	3	4	3	3	3	4	2	4	3	?	1	1	1	1	1	1	1	1	1	1	1	1	1	1
6955/09	Manzini	not applicable	not applicable	1	1+	1742-17	S-type	S-type	4.4.1.1	26	group_10	MDR	2	3	3	3	2	5	1	4	3	3	2	4	3	3	1	4	3	4	2	2	2	3	10	2	0	0	0	0	0	0	0	0	0	0	0	0	0
7171/09	HhoHho	not applicable	not applicable	1	1+	1948-15	X-type	X-type	4.1.1.3	15	group_3	MDR	2	2	4	3	2	5	1	5	3	3	2	4	4	3	3	2	3	4	4	2	3	4	9	3	1	1	1	0	0	0	0	0	0	0	0	0	1
7172/09	HhoHho	not applicable	not applicable	1	1+	11604-62	Swaziland H37Rv like	H37Rv-like	4.9		ungrouped	fully susceptible	2	2	3	2	2	6	1	2	3	3	2	1	2	4	2	2	3	4	2	2	3	3	5	2	1	1	1	1	0	1	1	1	1	1	1	1	1
7173/09	HhoHho	not applicable	not applicable	2	1-5	1950-15	X-type	X-type	4.1.1.3	14	group_3	MDR	2	2	4	3	2	5	1	5	3	3	2	4	4	3	3	2	3	4	4	2	3	3	9	3	1	1	1	0	0	0	0	0	0	0	0	0	1
7175/09	Lubombo	not applicable	not applicable	1	1+	1955-17	S-type	S-type	4.4.1.1	5	group_10	MDR	2	3	3	3	2	5	1	4	3	3	2	4	3	3	1	4	3	4	2	2	2	3	9	2	1	1	1	1	1	1	1	1	0	0	1	1	1
7177/09	Shiselweni	not applicable	not applicable	1	neg.	11587-15	Euro-American Superlineage			32		fully susceptible	2	2	3	2	2	5	1	4	3	3	2	3	2	3	4	6	3	4	4	2	3	3	8	3	1	1	1	1	1	1	1	1	1	1	1	0	0
7178/09	Shiselweni	not applicable	not applicable	1	neg.	1948-15	X-type	X-type	4.1.1.3	15	group_3	MDR	2	2	4	3	2	5	1	5	3	3	2	4	4	3	3	2	3	4	4	2	3	4	9	3	1	1	1	0	0	0	0	0	0	0	0	0	1
7179/09	Shiselweni	not applicable	not applicable	1	1+	1958-108	EAI	EAI	1.2.2	21	group_6	MDR	2	5	4	2	2	6	2	2	3	4	1	3	2	2	11	3	9	3	2	4	3	7	2	1	1	1	1	1	1	1	1	1	1	1	1	1	1
7181/09	Shiselweni	not applicable	not applicable	1	1+	1959-53	LAM	LAM	4.3.2		ungrouped	MDR	2	2	4	3	2	6	1	5	3	3	2	3	4	4	3	4	1	4	2	2	1	1	8	2	1	1	1	1	1	1	1	1	0	0	0	1	1
7185/09	Shiselweni	not applicable	not applicable	1	2+	1742-17	S-type	S-type	4.4.1.1	6	group_10	MDR	2	3	3	3	2	5	1	4	3	3	2	4	3	3	1	4	3	4	2	2	2	3	10	2	1	1	1	1	1	1	1	1	0	0	1	1	1
7186/09	Shiselweni	not applicable	not applicable	1	3+	1663-15	X-type	X-type	4.1.1.1	1	group_21	non MDR	2	2	4	3	2	5	1	5	3	3	2	3	2	4	4	3	3	4	4	2	3	4	8	3	1	1	0	1	1	1	1	1	1	1	1	1	1
7187/09	HhoHho	not applicable	not applicable	3	1+	3828-85	Beijing	Beijing	2.2.1	51	ungrouped	fully susceptible	2	2	3	3	2	5	1	7	2	5	2	3	4	4	5	5	4	4	4	2	3	3	7	2	0	0	0	0	0	0	0	0	0	0	0	0	0
7191/09	HhoHho	not applicable	not applicable	1	neg.	1923-311	Beijing			52		fully susceptible	2	2	3	3	2	5	1	7	3	5	4	3	4	4	5	2	4	2	4	2	3	3	8	2	0	0	0	0	0	0	0	0	0	0	0	0	0
7192/09	HhoHho	not applicable	not applicable	1	1+	857-15	Haarlem	Haarlem	4.1.2.1		ungrouped	MDR	2	2	5	3	2	5	1	5	3	3	2	3	2	3	3	5	3	4	4	2	3	3	5	3	1	1	1	1	1	1	1	1	1	1	1	1	1
7699/09	Manzini	not applicable	not applicable	1	2+	4439-32	Delhi/CAS	Delhi-CAS	3.1.1		ungrouped	fully susceptible	2	2	7	4	2	5	1	1	3	4	3	4	4	2	3	2	4	4	2	2	3	2	4	4	1	1	1	0	0	0	0	1	1	0	1	1	1
7700/09	Manzini	not applicable	not applicable	3	neg.	1742-17	S-type	S-type	4.4.1.1	6	group_10	MDR	2	3	3	3	2	5	1	4	3	3	2	4	3	3	1	4	3	4	2	2	2	3	10	2	1	1	1	1	1	1	1	1	0	0	1	1	1
7703/09	Shiselweni	not applicable	not applicable	1	1+	1742-17	S-type	S-type	4.4.1.1	6	group_10	MDR	2	3	3	3	2	5	1	4	3	3	2	4	3	3	1	4	3	4	2	2	2	3	10	2	1	1	1	1	1	1	1	1	0	0	1	1	1
7704/09	Lubombo	not applicable	not applicable	1	1+	1948-15	X-type	X-type	4.1.1.3	15	group_3	MDR	2	2	4	3	2	5	1	5	3	3	2	4	4	3	3	2	3	4	4	2	3	4	9	3	1	1	1	0	0	0	0	0	0	0	0	0	1
7708/09	HhoHho	not applicable	not applicable	1	3+	1939-167	Swaziland H37Rv like	mainly T	4.8	4	group_16	MDR	2	2	3	1	2	5	1	5	3	3	2	4	2	4	2	2	2	4	2	3	3	5	5	2	1	1	1	1	1	1	0	1	1	1	1	1	1
7712/09	Shiselweni	not applicable	not applicable	1	1+	11636-62	Swaziland H37Rv like	mainly T	4.7		ungrouped	non MDR	2	1	3	3	2	6	1	5	3	3	2	3	3	5	2	3	3	4	2	2	3	3	5	2	1	1	0	1	1	1	1	1	1	1	1	1	1
7713/09	Shiselweni	not applicable	not applicable	1	3+	342-122	Beijing	Beijing	2.2.1	23	group_8	MDR	2	2	3	3	2	5	1	7	4	5	3	3	4	4	5	5	4	4	4	2	3	3	8	2	0	0	0	0	0	0	0	0	0	0	0	0	0
7716/09	Manzini	not applicable	not applicable	1	1+	1948-15	X-type	X-type	4.1.1.3	15	group_3	MDR	2	2	4	3	2	5	1	5	3	3	2	4	4	3	3	2	3	4	4	2	3	4	9	3	1	1	1	0	0	0	0	0	0	0	0	0	1
8302/09	Manzini	not applicable	not applicable	1	neg.	1948-15	X-type	X-type	4.1.1.3	15	group_3	MDR	2	2	4	3	2	5	1	5	3	3	2	4	4	3	3	2	3	4	4	2	3	4	9	3	1	1	1	0	0	0	0	0	0	0	0	0	1
8303/09	Lubombo	not applicable	not applicable	1	3+	1958-108	EAI	EAI	1.2.2	21	group_6	MDR	2	5	4	2	2	6	2	2	3	4	1	3	2	2	11	3	9	3	2	4	3	7	2	1	1	1	1	1	1	1	1	1	1	1	1	1	1
8304/09	Manzini	not applicable	not applicable	2	3+	5143-32	Beijing	Beijing	2.2.1	49	ungrouped	non MDR	2	0	3	3	2	5	1	7	3	5	3	3	4	4	5	5	4	4	4	2	3	3	8	2	0	0	0	0	0	0	0	0	0	0	0	0	0
8309/09	HhoHho	not applicable	not applicable	3	3+	9420-122	Beijing			45		fully susceptible	2	2	3	1	2	5	1	7	4	5	3	3	4	4	5	5	4	4	4	2	3	2	8	2	0	0	0	0	0	0	0	0	0	0	0	0	0
8310/09	HhoHho	not applicable	not applicable	1	1+	1905-122	Beijing			22		fully susceptible	2	2	3	3	2	5	1	9	4	5	3	3	4	4	5	5	4	4	4	2	3	3	8	2	0	0	0	0	0	0	0	0	0	0	0	0	0
8313/09	HhoHho	not applicable	not applicable	1	1+	11631-71	LAM	LAM	4.3.4.2.1		ungrouped	MDR	2	2	2	1	2	6	1	5	2	3	2	1	4	4	3	3	2	4	1	1	5	2	9	2	1	1	1	1	1	1	1	1	1	1	1	1	1
8314/09	HhoHho	not applicable	not applicable	1	neg.	9778-304	Swaziland 1			56		fully susceptible	2	2	4	3	1	5	1	6	3	2	2	1	3	4	2	3	3	4	4	3	2	2	8	3	1	1	1	1	1	1	1	1	1	1	1	1	0
8316/09	Manzini	not applicable	not applicable	1	2+	1956-108	EAI	EAI	1.2.2	20	ungrouped	fully susceptible	2	5	4	3	2	6	2	2	3	5	1	3	2	2	11	3	9	3	2	4	3	9	3	1	1	1	1	1	1	1	1	1	1	1	1	1	1
8318/09	Shiselweni	not applicable	not applicable	1	3+	1948-15	X-type	X-type	4.1.1.3	15	group_3	MDR	2	2	4	3	2	5	1	5	3	3	2	4	4	3	3	2	3	4	4	2	3	4	9	3	1	1	1	0	0	0	0	0	0	0	0	0	1
8576/09	Lubombo	not applicable	not applicable	1	2+	1953-17	S-type	S-type	4.4.1.1	7	group_9	MDR	2	3	3	3	2	5	1	5	3	3	2	4	3	4	1	4	4	4	2	2	2	3	9	2	1	1	1	1	1	1	1	1	0	0	1	1	0
8580/09	HhoHho	not applicable	not applicable	1	3+	1913-51	LAM	LAM	4.3.3	9	ungrouped	fully susceptible	1	2	4	3	2	6	1	5	3	3	2	4	3	4	3	2	2	4	1	2	3	2	8	3	1	1	1	1	1	1	1	1	1	1	1	1	1
8581/09	Lubombo	not applicable	not applicable	1	2+	1939-167	Swaziland H37Rv like	mainly T	4.8	4	group_16	MDR	2	2	3	1	2	5	1	5	3	3	2	4	2	4	2	2	2	4	2	3	3	5	5	2	1	1	1	1	1	1	0	1	1	1	1	1	1
8584/09	Shiselweni	not applicable	not applicable	1	neg.	11595-309	X-type					fully susceptible	2	2	5	3	2	5	1	5	3	2	2	4	2	3	4	3	3	3	4	2	4	3	11	3	1	1	1	1	1	1	1	1	1	1	1	1	1
8585/09	Lubombo	not applicable	not applicable	1	3+	1906-53	LAM	LAM	4.3.2.1	11	ungrouped	MDR	2	2	4	3	2	6	1	5	3	3	2	3	4	4	4	4	2	4	2	2	1	1	7	2	1	1	1	1	1	1	1	1	0	0	0	1	1
8587/09	Lubombo	not applicable	not applicable	1	1+	477-15	Haarlem	Haarlem	4.1.2.1		ungrouped	fully susceptible	2	2	5	3	2	5	1	5	3	3	2	2	2	3	3	5	3	4	4	2	3	3	3	3	1	1	1	1	1	1	1	1	1	1	1	1	1
8590/09	Manzini	not applicable	not applicable	1	3+	1905-122	Beijing			22		fully susceptible	2	2	3	3	2	5	1	9	4	5	3	3	4	4	5	5	4	4	4	2	3	3	8	2	0	0	0	0	0	0	0	0	0	0	0	0	0
8591/09	Manzini	not applicable	not applicable	1	2+	1948-15	X-type	X-type	4.1.1.3	57	group_3	MDR	2	2	4	3	2	5	1	5	3	3	2	4	4	3	3	2	3	4	4	2	3	4	9	3	1	1	1	0	0	0	0	0	0	0	0	0	1
8592/09	Manzini	not applicable	not applicable	2	2+	1894-53	LAM	LAM	4.3.2.1	41	group_20	fully susceptible	2	2	4	3	2	6	1	5	3	3	2	3	4	4	4	4	2	4	2	2	1	1	10	2	1	1	1	1	1	1	1	1	0	0	0	1	1
8779/09	Lubombo	not applicable	not applicable	1	2+	1948-15	X-type	X-type	4.1.1.3	15	group_3	MDR	2	2	4	3	2	5	1	5	3	3	2	4	4	3	3	2	3	4	4	2	3	4	9	3	1	1	1	0	0	0	0	0	0	0	0	0	1
8781/09	Lubombo	not applicable	not applicable	1	3+	1742-17	S-type	S-type	4.4.1.1	6	group_10	MDR	2	3	3	3	2	5	1	4	3	3	2	4	3	3	1	4	3	4	2	2	2	3	10	2	1	1	1	1	1	1	1	1	0	0	1	1	1
8783/09	Manzini	not applicable	not applicable	1	3+	11632-108	EAI	EAI	1.2.2		group_1	MDR	2	5	4	3	2	6	2	2	3	5	1	4	2	2	11	3	9	3	2	4	3	9	3	1	1	1	1	1	1	1	1	1	1	1	1	1	1
8784/09	HhoHho	not applicable	not applicable	1	2+	1939-167	Swaziland H37Rv like	mainly T	4.8	4	group_16	XDR	2	2	3	1	2	5	1	5	3	3	2	4	2	4	2	2	2	4	2	3	3	5	5	2	1	1	1	1	1	1	0	1	1	1	1	1	1
8786/09	Manzini	not applicable	not applicable	2	1+	677-304	Swaziland 1	Euro-American	4.1.2		ungrouped	non MDR	2	2	4	3	1	5	1	6	3	2	2	1	3	4	2	4	3	4	4	3	2	2	8	3	1	1	1	1	1	1	1	1	1	1	1	1	0
9073/09	HhoHho	not applicable	not applicable	3	2+	1547-88	Beijing			24		fully susceptible	2	2	3	3	2	5	1	7	3	5	3	3	3	4	5	4	4	4	4	2	4	3	8	2	0	0	0	0	0	0	0	0	0	0	0	0	0
9078/09	Shiselweni	not applicable	not applicable	1	3+	1547-88	Beijing			24		fully susceptible	2	2	3	3	2	5	1	7	3	5	3	3	3	4	5	4	4	4	4	2	4	3	8	2	0	0	0	0	0	0	0	0	0	0	0	0	0
9080/09	Lubombo	not applicable	not applicable	1	3+	1742-17	S-type	S-type	4.4.1.1	6	group_10	MDR	2	3	3	3	2	5	1	4	3	3	2	4	3	3	1	4	3	4	2	2	2	3	10	2	1	1	1	1	1	1	1	1	0	0	1	1	1
9081/09	HhoHho	not applicable	not applicable	1	neg.	1742-17	S-type	S-type	4.4.1.1	6	group_10	MDR	2	3	3	3	2	5	1	4	3	3	2	4	3	3	1	4	3	4	2	2	2	3	10	2	1	1	1	1	1	1	1	1	0	0	1	1	1
9084/09	HhoHho	not applicable	not applicable	1	1+	9420-122	Beijing			45		fully susceptible	2	2	3	1	2	5	1	7	4	5	3	3	4	4	5	5	4	4	4	2	3	2	8	2	0	0	0	0	0	0	0	0	0	0	0	0	0
9085/09	Manzini	not applicable	not applicable	1	1+	11630-60	S-type	S-type	4.4.1.1	43	group_7	MDR	3	3	3	3	2	5	1	4	3	3	2	5	3	4	1	3	4	4	2	2	2	3	9	2	1	1	1	1	1	1	1	1	0	0	1	1	1
9562/09	Manzini	not applicable	not applicable	1	2+	1948-15	X-type	X-type	4.1.1.3	57	group_3	MDR	2	2	4	3	2	5	1	5	3	3	2	4	4	3	3	2	3	4	4	2	3	4	9	3	1	1	1	0	0	0	0	0	0	0	0	0	1
9563/09	Manzini	not applicable	not applicable	2	1+	1924-15	X-type			30		fully susceptible	2	2	4	3	2	5	1	6	3	3	2	5	4	3	3	3	3	4	4	2	3	3	7	3	1	1	1	0	0	0	0	0	0	0	0	0	0
9564/09	HhoHho	not applicable	not applicable	1	1+	1663-15	X-type	X-type	4.1.1.1	1	group_21	MDR	2	2	4	3	2	5	1	5	3	3	2	3	2	4	4	3	3	4	4	2	3	4	8	3	1	1	0	1	1	1	1	1	1	1	1	1	1
9565/09	Manzini	not applicable	not applicable	1	1+	1911-15	X-type	X-type	4.1.1.3	29	group_14	fully susceptible	2	2	4	3	2	5	1	4	3	3	2	4	4	3	3	3	3	4	4	2	3	4	9	3	1	1	1	0	0	0	0	0	0	0	0	0	1
9567/09	Manzini	not applicable	not applicable	2	neg.	11611-53	LAM					fully susceptible	2	2	4	2	2	6	1	5	3	3	2	3	4	4	4	4	2	4	2	2	1	1	5	2	1	0	1	1	1	1	1	1	0	0	0	1	1
9569/09	HhoHho	not applicable	not applicable	3	neg.	11603-76	Haarlem					fully susceptible	2	2	5	3	1	3	1	5	3	3	2	3	2	3	2	5	3	2	2	2	3	3	7	2	1	1	1	1	1	1	1	1	1	1	1	1	1
9572/09	Lubombo	not applicable	not applicable	2	6-10	11596-15	Euro-American Superlineage			34		fully susceptible	2	2	8	3	2	5	1	6	3	4	2	3	1	3	5	2	3	4	4	2	3	7	7	3	1	1	1	1	1	1	1	1	1	1	1	1	1
9574/09	Shiselweni	not applicable	not applicable	1	neg.	5143-32	Beijing			49		fully susceptible	2	0	3	3	2	5	1	7	3	5	3	3	4	4	5	5	4	4	4	2	3	3	8	2	0	0	0	0	0	0	0	0	0	0	0	0	0
[truncated: 30 more columns]

## Sheet: Table S6
ID	Genome Cluster	DR type	INH	RIF	EMB	SM	PZA	ETO	OFL	PAS	CS	AM	CM	KatG	FabG1	InhA	RpoB	RpoB_Compensatory	RpoC	RpoA	EmbB	PncA	GyrA	RpsL	rrs	eis	EthA	Rv0678
10108/09	group_10	MDR	r	r	r	r	r	s	s	s	s	s	s	S315T			I491F		R1163L		M306I	H51D		K43R
10114/09	group_30	MDR	r	r	r	r	r	r	r	s	s	s	s	S315T			H445D			E319K	M306V	G97C	D94G				C403Y
10115/09	group_10	MDR	r	r	r	r	r	s	s	s	s	s	s	S315T			I491F				M306I; G406S	H51D		K43R
10116/09	group_22	fully susceptible	s	s	s	s
10121/09	group_3	MDR	r	r	r	r	r	r	s	s	s	s	s	S315T	-15 c>T		S450L	R827C			M306I	R154G			878 g>A		S399 ins frameshift
10292/09	ungrouped	fully susceptible	s	s	s	s
10293/09	group_3	MDR	r	r	r	r	borderline	r	r	s	s	s	s	S315T	-15 c>T		S450L	R827C			M306I	R154G	A90V		878 g>A	-14 c>T	S399 ins frameshift
10294/09	group_10	MDR	r	r	r	r	r	s	s	s	s	s	s	S315T			I491F		E1033A		M306I	H51D		K43R				M146T
10298/09	group_10	MDR	r	r	r	r	r	s	s	s	s	s	s	S315T			I491F		E1033A		M306I	H51D		K43R				M146T
10301/09	ungrouped	non MDR	s	r	s	s	s	s	s	s	s	s	s				H445L; L452P	E959K	T667M
10436/09	group_10	MDR	r	borderline	r	r	r	s	s	s	s	s	s	S315T			I491F				M306I	H51D		K43R
10438/09	group_10	MDR	r	r	r	r	r	s	s	s	s	s	s	S315T			I491F		E1033A		M306I	H51D		K43R				M146T
10440/09		fully susceptible	s	s	s	s
10442/09	group_21	MDR	r	r	s	r	r	s	s	s	s	s	s	S315T			H445D			E319K		G97C
10451/09	group_10	MDR	r	r	r	r	r	s	s	s	s	s	s	S315T			I491F				M306I	H51D		K43R
10452/09	group_10	MDR	r	r	r	r	r	s	s	s	s	s	s	S315T			I491F				M306I	H51D		K43R
10453/09	group_15	MDR	r	r	s	s	s	s	s	s	s	s	s				S450L				M306[I,M]
10454/09		fully susceptible	s	s	s	s
10502/09		fully susceptible	s	s	s	s
10503/09		fully susceptible	s	s	s	s
10504/09	group_30	MDR	r	r	r	r	r	r	r	s	s	s	s	S315T			H445D			E319K	M306V	G97C	D94G				C403Y
10505/09	group_3	MDR	r	r	r	r	borderline	r	s	s	s	s	s	S315T	-15 c>T		S450L	R827C			M306I	R154G			878 g>A		S399 ins frameshift
10507/09	group_8	MDR	r	r	r	r	r	s	s	s	s	s	s	S315G	L203L		S450L				Q497R	-11 a>C		K88R
10512/09	group_6	MDR	r	r	r	r	r	r	s	s	s	s	s		L203L	I194T	S450L	Q975H	V1252L		M306V	G97D			517 c>T		N345K
10513/09	group_11	fully susceptible	s	s	s	s																			492 c>T
10515/09		fully susceptible	s	s	s	s
10517/09		fully susceptible	s	s	s	s
1053/10	group_3	MDR	r	r	r	r	borderline	r	s	s	s	s	s	S315T	-15 c>T		S450L	R827C			M306I	R154G			878 g>A		S399 ins frameshift
1054/10	group_26	non MDR	r	s	s	s	s	s	s	s	s	s	s	S315T				V113I
1056/10		fully susceptible	s	s	s	s
1057/10	ungrouped	MDR	r	r	r	r	s	r	s	s	s	s	s	M257I	L203L	A124V	S450W								492 c>T
1060/10	ungrouped	fully susceptible	s	s	s	s																					N345K
10701/09	group_10	MDR	r	borderline	r	r	r	s	s	s	s	s	s	S315T			I491F		E1033A		M306I	H51D		K43R
10702/09	group_3	MDR	r	r	r	r	borderline	r	s	s	s	s	s	S315T	-15 c>T		S450L	R827C			M306I	R154G			878 g>A		S399 ins frameshift
10703/09	group_16	MDR	r	r	r	r	s	s	s	s	s	s	s	S315T			S450L				M306V	L151S		K43R			W69_
10704/09	group_10	MDR	r	r	r	r	r	s	s	s	s	s	s	S315T			I491F		E1033A		M306I	H51D		K43R				M146T
10706/09	group_3	MDR	r	r	r	r	borderline	r	s	s	s	s	s	S315T	-15 c>T		S450L	R827C			M306I	R154G			878 g>A		S399 ins frameshift
10709/09		fully susceptible	s	s	s	s
110/10	group_17	fully susceptible	s	s	s	s										I228V
11011/09		fully susceptible	s	s	s	s
11015/09	group_10	MDR	r	r	r	r	r	s	s	s	s	s	s	S315T			I491F		E1033A		M306I	H51D		K43R				M146T
11016/09	group_3	MDR	r	r	r	r	borderline	r	s	s	s	s	s	S315T	-15 c>T		S450L	R827C			M306I	R154G			878 g>A	-12 c>T	S399 ins frameshift
11020/09	group_21	MDR	r	r	s	r	r	s	s	s	s	s	s	S315T			H445D			E319K		G97C
11023/09	group_10	MDR	r	r	r	r	r	s	s	s	s	s	r	S315T			I491F		E1033A		M306I	H51D		K43R				M146T
111/10	group_16	MDR	r	r	r	r	r	r	s	s	s	r	r	S315T			S450L				M306V	L151S		K43R	1401 a>G		W69_
11234/09	group_1	MDR	r	r	r	r	r	s	r	s	s	s	s	S315T			H445L				Q497R	VDEVD125-129 del			517 c>T		N345K
11236/09	group_6	MDR	r	r	r	r	r	r	s	s	s	s	s		L203L	I194T	S450L	Q975H	V1252L		M306V	G97D			517 c>T		N345K
11237/09	group_1	MDR	r	r	r	r	r	s	r	s	s	s	s	S315T			H445L				Q497R	VDEVD125-129 del			517 c>T		N345K
11238/09	group_1	MDR	r	r	r	r	r	r	s	s	s	s	s	S315T			H445L				Q497R	VDEVD125-129 del			517 c>T		N345K
11239/09	group_6	MDR	r	r	r	r	r	r	s	s	s	s	s		L203L	I194T	S450L	Q975H	V1252L		M306V	G97D			517 c>T		N345K
11240/09		fully susceptible	s	s	s	s
113/10	group_12	MDR	r	r	s	r	r	s	s	s	s	s	s	S315T			S450L		P1040R			T135P		K43R			N287 del frameshift
114/10		fully susceptible	s	s	s	s
117/10	group_5	MDR	r	r	r	r	r	r	s	s	s	s	s	S315T	-15 c>T		H445Y				E405D; A409P	H71Y					Y211S
118/10	group_28	non MDR	r	s	s	s	s	s	s	s	s	s	s		-15 c>T										492 c>T
119/10	group_3	MDR	r	r	r	r	r	r	s	s	s	s	s	S315T	-15 c>T		S450L	R827C			M306I	R154G			878 g>A		S399 ins frameshift
1202/10	group_19	MDR	r	r	r	r	r	s	r	s	s	s	s	S315T			S450L		E1033A		M306I	G132S	D94Y	K43R			F282V
1207/10	ungrouped	fully susceptible	s	s	s	s
1210/10	group_10	MDR	r	r	r	r	r	s	s	s	s	s	s	S315T			I491F				M306I	H51D		K43R
1212/10		fully susceptible	s	s	s	s
1213/10	ungrouped	non MDR	s	s	s	r	s
1214/10		fully susceptible	s	s	s	s
1215/10	ungrouped	fully susceptible	s	s	s	s
1218/10		fully susceptible	s	s	s	s
1219/10		fully susceptible	s	s	s	s
173/10	ungrouped	fully susceptible	s	s	s	s																			492 c>T
175/10	group_1	MDR	r	r	r	r	r	s	s	s	s	s	s	S315T			H445L				Q497R	VDEVD125-129 del			517 c>T		N345K
177/10	ungrouped	fully susceptible	s	s	s	s									L203L
4248/09	group_10	MDR	r	r	r	r	r	s	s	s	s	s	s	S315T			I491F		E1033A		M306I	H51D		K43R				M146T
4249/09	group_13	fully susceptible	s	s	s	s
4250/09	group_18	fully susceptible	s	s	s	s
4251/09		fully susceptible	s	s	s	s
4252/09	group_19	MDR	r	r	r	r	r	r	r	s	s	s	s	S315T			S450L		E1033A		M306I	G132S	D94Y	K43R			F282V
4253/09	ungrouped	fully susceptible	s	s	s	s
4254/09		fully susceptible	s	s	s	s
4255/09	ungrouped	fully susceptible	s	s	s	s																					N345K
4256/09	ungrouped	fully susceptible	s	s	s	s
4257/09	group_25	fully susceptible	s	s	s	s									L203L
4258/09	ungrouped	fully susceptible	s	s	s	s
4259/09	ungrouped	fully susceptible	s	s	s	s																			492 c>T
4261/09	group_2	fully susceptible	s	s	s	s
4262/09	ungrouped	fully susceptible	s	s	s	s																			492 c>T
4264/09		fully susceptible	s	s	s	s
4265/09		fully susceptible	s	s	s	s
4266/09		fully susceptible	s	s	s	s
4267/09	group_22	fully susceptible	s	s	s	s
4268/09	group_15	fully susceptible	s	s	s	s
4269/09	ungrouped	fully susceptible	s	s	s	s																						A110V
4270/09	group_23	fully susceptible	s	s	s	s
4271/09	group_20	fully susceptible	s	s	s	s									L203L										492 c>T
4272/09	ungrouped	fully susceptible	s	s	s	s
4273/09	ungrouped	fully susceptible	s	s	s	s
4274/09		fully susceptible	s	s	s	s
4275/09	ungrouped	fully susceptible	s	s	s	s																			492 c>T
4276/09	ungrouped	fully susceptible	s	s	s	s
4277/09	group_8	fully susceptible	s	s	s	s
4278/09		fully susceptible	s	s	s	s
4283/09	group_12	MDR	r	r	s	r	r	r	s	s	s	s	s	S315T			S450L		P1040R			T135P		K43R			N287 del frameshift
4285/09	group_14	fully susceptible	s	s	s	s
4286/09	ungrouped	fully susceptible	s	s	s	s
4287/09	group_25	fully susceptible	s	s	s	s									L203L
4288/09	group_8	MDR	r	r	r	r	s	s	s	s	s	s	s	S315G	L203L		S450L	A753V			Q497R	L19P		K88R			S399 ins frameshift
4289/09	ungrouped	non MDR	r	s	s	r	r	s	s	s	s	s	s	S315T								M175T					W45G
4290/09	ungrouped	fully susceptible	s	s	s	s																					N345K
4291/09	group_15	fully susceptible	s	s	s	s
4292/09		fully susceptible	s	s	s	s
4293/09	ungrouped	fully susceptible	s	s	s	s																					N345K
4294/09	ungrouped	fully susceptible	s	s	s	s
4295/09	ungrouped	fully susceptible	s	s	s	s
4296/09	ungrouped	fully susceptible	s	s	s	s																					L405F
4297/09	ungrouped	fully susceptible	s	s	s	s																					N345K
4298/09	group_10	MDR	r	borderline	r	r	r	s	s	s	s	s	s	S315T			I491F		A694T		M306I	H51D		K43R
4299/09		fully susceptible	s	s	s	s
4300/09	ungrouped	fully susceptible	s	s	s	s																					N345K
4301/09	ungrouped	fully susceptible	s	s	s	s
431/10	group_10	MDR	r	r	r	r	r	s	s	s	s	s	s	S315T			I491F		E1033A		M306I	H51D		K43R				M146T
4328/09	ungrouped	fully susceptible	s	s	s	s																					N345K
4329/09		fully susceptible	s	s	s	s
433/10	group_10	MDR	r	r	r	r	r	s	s	s	s	s	s	S315T			I491F		E1033A		M306I	H51D		K43R				M146T
4330/09	group_30	MDR	r	r	s	r	r	r	r	s	s	s	s	S315T			H445D			E319K	M306V	G97C	D94G				C403Y
4331/09		fully susceptible	s	s	s	s
4333/09	ungrouped	fully susceptible	s	s	s	s																					N345K
4334/09		fully susceptible	s	s	s	s
4335/09	ungrouped	fully susceptible	s	s	s	s
4337/09	ungrouped	fully susceptible	s	s	s	s
4338/09		fully susceptible	s	s	s	s
4339/09	group_30	MDR	r	r	s	r	r	r	r	s	s	s	s	S315T			H445D			E319K	M306V	G97C	D94G				C403Y
4340/09		fully susceptible	s	s	s	s
4341/09		fully susceptible	s	s	s	s
4342/09		fully susceptible	s	s	s	s
4343/09	ungrouped	fully susceptible	s	s	s	s																			492 c>T
4344/09	group_32	fully susceptible	s	s	s	s
4345/09	ungrouped	fully susceptible	s	s	s	s									-8 t>A												N345K
4347/09	ungrouped	fully susceptible	s	s	s	s																					N345K
4348/09		fully susceptible	s	s	s	s
435/10		fully susceptible	s	s	s	s
4350/09		fully susceptible	s	s	s	s
4351/09		fully susceptible	s	s	s	s
438/10	group_10	MDR	r	r	s	r	r	s	s	s	s	s	s	S315T			I491F		A694T		M306I	H51D		K43R
4687/09	group_28	non MDR	s	s	s	r	s	s	s	s	s	s	s		-15 c>T										492 c>T
4688/09	group_23	fully susceptible	s	s	s	s
4691/09	ungrouped	fully susceptible	s	s	s	s													E1073Q								N345K
4692/09		fully susceptible	s	s	s	s
4693/09		fully susceptible	s	s	s	s
4694/09		fully susceptible	s	s	s	s
4695/09	group_15	fully susceptible	s	s	s	s
4696/09	ungrouped	fully susceptible	s	s	s	s																					N345K
4697/09	ungrouped	fully susceptible	s	s	s	s
4698/09		fully susceptible	s	s	s	s
4699/09	ungrouped	fully susceptible	s	s	s	s
4700/09	group_10	MDR	r	borderline	r	r	r	s	s	s	s	s	s	S315T			I491F				M306I	H51D		K43R
4701/09		fully susceptible	s	s	s	s
4703/09	ungrouped	fully susceptible	s	s	s	s
4705/09		fully susceptible	s	s	s	s
4706/09		fully susceptible	s	s	s	s
4707/09		fully susceptible	s	s	s	s
4708/09		fully susceptible	s	s	s	s
4709/09	group_10	MDR	r	r	r	r	r	s	s	s	s	s	s	S315T			I491F		E1033A		M306I	H51D		K43R				M146T
4711/09	group_29	fully susceptible	s	s	s	s
4712/09	group_19	MDR	r	r	r	r	r	r	s	s	s	s	s	S315T			S450L		E1033A		M306I	G132S		K43R			F282V
4713/09	group_3	MDR	r	r	r	r	borderline	r	s	s	s	s	s	S315T	-15 c>T		S450L	R827C; G992R			M306I	R154G			878 g>A		S399 ins frameshift
4715/09		fully susceptible	s	s	s	s
4716/09	group_32	fully susceptible	s	s	s	s
4717/09		fully susceptible	s	s	s	s
4718/09		fully susceptible	s	s	s	s
4719/09		fully susceptible	s	s	s	s
4720/09		fully susceptible	s	s	s	s
4721/09	group_10	MDR	r	r	r	r	r	s	s	s	s	s	s	S315T			I491F		E1033A		M306I	H51D		K43R				M146T
4722/09	group_23	fully susceptible	s	s	s	s
4723/09	group_10	MDR	r	borderline	r	r	r	s	s	s	s	s	s	S315T			I491F	R552C			M306I	H51D		K43R
4724/09	group_10	MDR	r	borderline	r	r	r	s	s	s	s	s	s	S315T			I491F		E1033A		M306I	H51D		K43R
4725/09	group_10	MDR	r	borderline	r	r	r	s	s	s	s	s	s	S315T			I491F		E1033A		M306I	H51D		K43R
4726/09		fully susceptible	s	s	s	s
4727/09	group_18	fully susceptible	s	s	s	s
4728/09		fully susceptible	s	s	s	s
4729/09		fully susceptible	s	s	s	s
4730/09	group_15	fully susceptible	s	s	s	s
4731/09	ungrouped	fully susceptible	s	s	s	s
4733/09		fully susceptible	s	s	s	s
4735/09	ungrouped	fully susceptible	s	s	s	s																			492 c>T
5069/09	group_3	MDR	r	r	r	r	r	r	s	s	s	s	s	S315T	-15 c>T		S450L	R827C			M306I	R154G			878 g>A		S399 ins frameshift
5072/09	ungrouped	fully susceptible	s	s	s	s
5073/09	group_3	MDR	r	r	r	r	borderline	r	s	s	s	s	s	S315T	-15 c>T		S450L	R827C			M306I	R154G			878 g>A		S399 ins frameshift
5074/09		fully susceptible	s	s	s	s
5075/09	group_29	fully susceptible	s	s	s	s
5076/09	ungrouped	fully susceptible	s	s	s	s
5078/09		fully susceptible	s	s	s	s
5079/09	ungrouped	fully susceptible	s	s	s	s
5080/09	group_9	MDR	r	r	r	r	r	r	s	s	s	s	s	S315T			D435F				G406A	Q122_		K88R			Y369 del frameshift
5081/09		fully susceptible	s	s	s	s
5083/09	group_11	fully susceptible	s	s	s	s																			492 c>T
5087/09		fully susceptible	s	s	s	s
5088/09	group_10	MDR	r	r	s	r	r	s	s	s	s	s	s	S315T			I491F		E1033A		M306I	H51D		K43R				N98D
5089/09		fully susceptible	s	s	s	s
5090/09		fully susceptible	s	s	s	s
5092/09		fully susceptible	s	s	s	s
5093/09	ungrouped	fully susceptible	s	s	s	s													E1073Q								N345K
5094/09		fully susceptible	s	s	s	s
5095/09		fully susceptible	s	s	s	s
5097/09		fully susceptible	s	s	s	s
5099/09	ungrouped	fully susceptible	s	s	s	s
5100/09	group_16	MDR	r	r	r	r	r	r	s	s	s	s	s	S315T			S450L				M306V	L151S		K43R			W69_
5101/09		fully susceptible	s	s	s	s
5102/09	ungrouped	fully susceptible	s	s	s	s																			492 c>T
5104/09	group_28	non MDR	r	s	s	s	s	s	s	s	s	s	s		-15 c>T										492 c>T
5105/09	ungrouped	fully susceptible	s	s	s	s																			492 c>T
5106/09	group_1	MDR	r	r	r	r	r	s	s	s	s	s	s	S315T			H445L				Q497R	VDEVD125-129 del			517 c>T		N345K
5107/09	ungrouped	fully susceptible	s	s	s	s
5108/09	ungrouped	fully susceptible	s	s	s	s
5109/09	group_10	MDR	r	r	s	r	r	s	s	s	s	s	s	S315T			I491F		E1033A		M306I	H51D		K43R				M146T
5111/09	ungrouped	fully susceptible	s	s	s	s
5113/09		fully susceptible	s	s	s	s
5114/09	group_8	MDR	r	r	r	r	r	r	s	s	s	s	s	S315G	L203L		S450L	R827L			Q497R	D136A		K88R
5115/09	ungrouped	fully susceptible	s	s	s	s
5116/09		fully susceptible	s	s	s	s
5117/09	ungrouped	fully susceptible	s	s	s	s																L35R
5118/09	ungrouped	fully susceptible	s	s	s	s
5120/09		fully susceptible	s	s	s	s
5121/09	ungrouped	fully susceptible	s	s	s	s
5122/09	ungrouped	fully susceptible	s	s	s	s
5123/09		fully susceptible	s	s	s	s
5124/09		fully susceptible	s	s	s	s
5126/09	group_15	fully susceptible	s	s	s	s
5127/09		fully susceptible	s	s	s	s
5128/09		fully susceptible	s	s	s	s
5129/09		fully susceptible	s	s	s	s
5130/09	group_17	fully susceptible	s	s	s	s										I228V
5134/09		fully susceptible	s	s	s	s
5135/09		fully susceptible	s	s	s	s
5137/09		fully susceptible	s	s	s	s
5138/09		fully susceptible	s	s	s	s
5141/09		fully susceptible	s	s	s	s
5144/09		fully susceptible	s	s	s	s
5146/09	ungrouped	MDR	r	r	s	r	r	s	s	s	s	s	s	S315T			S450L		V483A		M306V	S59P		K43R
5148/09	group_31	fully susceptible	s	s	s	s
5149/09	ungrouped	non MDR	r	s	s	r	borderline	r	s	s	s	s	s		-15 c>T							T114M		K88R
5151/09		fully susceptible	s	s	s	s
5238/09		fully susceptible	s	s	s	s
5239/09	ungrouped	fully susceptible	s	s	s	s																					N345K
5240/09		fully susceptible	s	s	s	s
5241/09		MDR	r	r	r	r	s	s	s	s	s	s	s
5243/09	group_23	fully susceptible	s	s	s	s
5244/09		fully susceptible	s	s	s	s
5246/09	group_9	MDR	r	r	r	r	r	r	s	s	s	s	s	S315T			D435F, N437D				G406A	Q122_		K88R			Y369 del frameshift
5250/09	ungrouped	fully susceptible	s	s	s	s
5251/09	group_15	non MDR	s	r	s	s	s	s	s	s	s	s	s				S450L
5252/09		fully susceptible	s	s	s	s
5256/09	ungrouped	fully susceptible	s	s	s	s																L35R
5264/09	ungrouped	fully susceptible	s	s	s	s																			492 c>T		A335D
5268/09	group_18	fully susceptible	s	s	s	s
5269/09	ungrouped	fully susceptible	s	s	s	s
5273/09	group_24	fully susceptible	s	s	s	s
5274/09	ungrouped	non MDR	r	s	s	s	s	s	s	s	s	s	s
5275/09	group_10	MDR	r	r	r	r	r	s	s	s	s	s	s	S315T			I491F		E1033A		M306I	H51D		K43R				M146T
5276/09	group_11	fully susceptible	s	s	s	s																			492 c>T
5282/09	ungrouped	fully susceptible	s	s	s	s
5287/09	ungrouped	fully susceptible	s	s	s	s											D435A
5291/09		fully susceptible	s	s	s	s
5533/09		fully susceptible	s	s	s	s
5536/09		fully susceptible	s	s	s	s
5537/09	ungrouped	non MDR	r	s	s	r	s	s	s	s	s	s	s	S315T
5539/09	ungrouped	fully susceptible	s	s	s	s												D3G
5540/09		fully susceptible	s	s	s	s
5544/09	ungrouped	fully susceptible	s	s	s	s
5549/09	ungrouped	fully susceptible	s	s	s	s
5550/09		fully susceptible	s	s	s	s
5551/09	group_2	fully susceptible	s	s	s	s
5554/09	group_13	fully susceptible	s	s	s	s
5556/09	group_11	fully susceptible	s	s	s	s																			492 c>T
5558/09	group_1	MDR	r	r	r	r	r	r	s	s	s	s	s	S315T			H445Y				Q497R	Q10R			517 c>T		N345K; L229R
5563/09		fully susceptible	s	s	s	s
5569/09	ungrouped	fully susceptible	s	s	s	s
5572/09	ungrouped	fully susceptible	s	s	s	s														E319K
5575/09		fully susceptible	s	s	s	s
5577/09		fully susceptible	s	s	s	s
5579/09	group_10	MDR	r	r	r	r	r	r	s	s	s	s	s	S315T			I491F		E1033A		M306I	H51D		K43R				M146T
5582/09	group_13	fully susceptible	s	s	s	s
5584/09		fully susceptible	s	s	s	s
5590/09		fully susceptible	s	s	s	s
5594/09		fully susceptible	s	s	s	s
5736/09		fully susceptible	s	s	s	s
5737/09	group_23	fully susceptible	s	s	s	s
5741/09	ungrouped	non MDR	r	s	s	s	s	s	s	s	s	s	s	S315T
5743/09	ungrouped	fully susceptible	s	s	s	s
5744/09		fully susceptible	s	s	s	s
5746/09	ungrouped	fully susceptible	s	s	s	s														E319K
5748/09	group_6	MDR	r	r	r	r	r	r	s	s	s	s	s		L203L	I194T	S450L	Q975H	V1252L		M306V	G97D			517 c>T		N345K
5749/09		fully susceptible	s	s	s	s
5750/09	ungrouped	non MDR	r	s	s	s	r	s	s	s	s	s	s		L203L		D435Y										N345K
5752/09	group_20	fully susceptible	s	s	s	s									L203L										492 c>T
5753/09	group_10	MDR	r	r	r	r	r	s	s	s	s	s	s	S315T			I491F		E1033A		M306I	H51D		K43R				M146T
5755/09	group_12	MDR	r	r	s	r	r	r	s	s	s	s	s	S315T			S450L		P1040R			T135P		K43R			N287 del frameshift
5758/09	group_7	MDR	r	r	s	s	s	s	s	s	s	s	s	S315T			H445Y
5759/09	group_27	fully susceptible	s	s	s	s
5760/09		fully susceptible	s	s	s	s
5766/09		fully susceptible	s	s	s	s
5771/09	group_24	fully susceptible	s	s	s	s
5772/09	group_3	MDR	r	r	r	r	r	s	s	s	s	s	s	S315T	-15 c>T		S450L	R827C			M306I	R154G			878 g>A		S399 ins frameshift
5774/09		fully susceptible	s	s	s	s
5775/09		fully susceptible	s	s	s	s
5777/09		fully susceptible	s	s	s	s
5780/09		fully susceptible	s	s	s	s
5785/09		fully susceptible	s	s	s	s
5786/09		fully susceptible	s	s	s	s
5794/09		fully susceptible	s	s	s	s
5795/09		fully susceptible	s	s	s	s
5797/09	group_26	non MDR	r	s	s	s	s	s	s	s	s	s	s	S315T				V113I
595/10		fully susceptible	s	s	s	s
596/10	group_3	MDR	r	r	r	r	borderline	r	s	s	s	s	s	S315T	-15 c>T		S450L	R827C			M306I	R154G			878 g>A		S399 ins frameshift
597/10	group_10	MDR	r	r	r	r	r	s	s	s	s	s	s	S315T			I491F		A694T		M306I	H51D		K43R
601/10	group_3	MDR	r	r	r	r	r	r	s	s	s	s	s	S315T	-15 c>T		S450L	R827C			M306I	R154G			878 g>A		S399 ins frameshift
603/10	group_9	MDR	r	r	r	r	r	r	s	s	s	s	s	S315T			D435F, N437D				G406A	Q122_		K88R			Y369 del frameshift
604/10	group_27	non MDR	s	r	s	s	s	s	s	s	s	s	s				S450L
6054/09		fully susceptible	s	s	s	s
6059/09	group_3	MDR	r	r	r	r	r	r	s	s	s	s	s	S315T	-15 c>T		S450L	R827C			M306I	R154G			878 g>A		S399 ins frameshift
6068/09		fully susceptible	s	s	s	s
6070/09	group_14	fully susceptible	s	s	s	s
6072/09		fully susceptible	s	s	s	s
6078/09	ungrouped	MDR	r	r	s	r	r	s	s	s	s	s	s	S315T			S450L				Q497R	Y103_		K43R			Y276H
6079/09		fully susceptible	s	s	s	s
6085/09	ungrouped	fully susceptible	s	s	s	s														E319K
6087/09	group_18	fully susceptible	s	s	s	s
6089/09		fully susceptible	s	s	s	s
6241/09		fully susceptible	s	s	s	s
6243/09	group_18	fully susceptible	s	s	s	s
6247/09	group_8	MDR	r	r	r	r	s	s	s	s	s	s	s	S315G	L203L		S450L				Q497R			K88R
6248/09		fully susceptible	s	s	s	s
6249/09	ungrouped	fully susceptible	s	s	s	s
6251/09	group_31	fully susceptible	s	s	s	s
6254/09		fully susceptible	s	s	s	s
6255/09	group_3	MDR	r	r	r	r	r	r	s	s	s	s	s	S315T	-15 c>T		S450L	R827C			M306I	R154G			878 g>A		S399 ins frameshift
6256/09	group_18	fully susceptible	s	s	s	s
6258/09		fully susceptible	s	s	s	s
6260/09		fully susceptible	s	s	s	s
6263/09	group_13	fully susceptible	s	s	s	s
6265/09	ungrouped	fully susceptible	s	s	s	s
6266/09	ungrouped	non MDR	r	s	s	s	s	s	s	s	s	s	s		-15 c>T										492 c>T
6267/09	group_3	MDR	r	r	r	r	r	r	s	s	s	s	s	S315T	-15 c>T		S450L	R827C			M306I	R154G			878 g>A		S399 ins frameshift
6268/09	ungrouped	fully susceptible	s	s	s	s
6269/09	group_5	MDR	r	r	r	r	r	r	s	s	s	s	s	S315T	-15 c>T		H445Y				E405D; A409P	H71Y					Y211S
6636/09		fully susceptible	s	s	s	s
6637/09	group_1	MDR	r	r	r	r	r	r	s	s	s	s	s	S315T			H445Y				Q497R	Q10R			517 c>T		N345K; L229R
6643/09	group_18	fully susceptible	s	s	s	s
6652/09	group_3	MDR	r	r	r	r	r	r	s	s	s	s	s	S315T	-15 c>T		S450L	R827C			M306I	R154G			878 g>A		S399 ins frameshift
6653/09	ungrouped	fully susceptible	s	s	s	s																			492 c>T
6943/09		fully susceptible	s	s	s	s
6944/09	group_10	MDR	r	r	r	r	r	s	s	s	s	s	s	S315T			I491F		E1033A		M306I	H51D		K43R				M146T
6945/09	group_6	MDR	r	r	r	r	r	r	s	s	s	s	s		L203L	I194T	S450L	Q975H	V1252L		M306V	G97D			517 c>T		N345K
6947/09		MDR	r	r	r	r	s	s	s	s	s	s	s
6948/09	ungrouped	fully susceptible	s	s	s	s
6949/09	group_10	MDR	r	r	r	r	r	s	s	s	s	s	s	S315T			I491F				M306I	H51D		K43R
6950/09		fully susceptible	s	s	s	s
6952/09		fully susceptible	s	s	s	s
6955/09	group_10	MDR	r	r	r	r	r	s	s	s	s	s	s	S315T			I491F		E1033A		M306I	H51D		K43R				G121R
7171/09	group_3	MDR	r	r	r	r	borderline	r	s	s	s	s	s	S315T	-15 c>T		S450L	R827C			M306I	R154G			878 g>A		S399 ins frameshift
7172/09	ungrouped	fully susceptible	s	s	s	s
7173/09	group_3	MDR	r	r	r	r	borderline	r	s	s	s	s	s	S315T	-15 c>T		S450L	R827C			M306I	R154G			878 g>A		S399 ins frameshift
7175/09	group_10	MDR	r	r	r	r	r	s	s	s	s	s	s	S315T			I491F		E1033A		M306I; Q497R	H51D		K43R				M146T
7177/09		fully susceptible	s	s	s	s
7178/09	group_3	MDR	r	r	r	r	borderline	r	s	s	s	s	s	S315T	-15 c>T		S450L	R827C			M306I	R154G			878 g>A		S399 ins frameshift
7179/09	group_6	MDR	r	r	r	r	r	r	s	s	s	s	s		L203L	I194T	S450L	Q975H	V1252L		M306V	G97D			517 c>T		N345K
7181/09	ungrouped	MDR	r	r	r	s	r	s	s	s	s	s	s	S315T	-15 c>T		S450L				M306I	pncA Del			492 c>T
7185/09	group_10	MDR	r	r	r	r	r	s	s	s	s	s	s	S315T			I491F		E1033A		M306I	H51D		K43R				M146T
7186/09	group_21	non MDR	r	s	s	s	r	s	s	s	s	s	s	S315T						E319K		G97C
7187/09	ungrouped	fully susceptible	s	s	s	s
7191/09		fully susceptible	s	s	s	s
7192/09	ungrouped	MDR	r	r	s	s	s	s	s	s	s	s	s	S315T			QF432-433 del										S399 ins frameshift
7699/09	ungrouped	fully susceptible	s	s	s	s
7700/09	group_10	MDR	r	r	r	r	r	s	s	s	s	s	s	S315T			I491F		E1033A		M306I	H51D		K43R				N98D
7703/09	group_10	MDR	r	r	r	r	r	s	s	s	s	s	s	S315T			I491F		E1033A		M306I	H51D		K43R				M146T
7704/09	group_3	MDR	r	r	s	r	r	r	s	s	s	s	s	S315T	-15 c>T		S450L	R827C			M306I	R154G			878 g>A		S399 ins frameshift
7708/09	group_16	MDR	r	r	r	r	borderline	r	s	s	s	s	s	S315T			S450L		L527V		M306V	L151S		K43R			W69_
7712/09	ungrouped	non MDR	r	s	s	s	s	s	s	s	s	s	s	S315T
7713/09	group_8	MDR	r	r	r	r	s	s	s	s	s	s	s	S315G	L203L		S450L				Q497R			K43R
7716/09	group_3	MDR	r	r	r	r	borderline	r	s	s	s	s	s	S315T	-15 c>T		S450L	R827C			M306I	R154G			878 g>A		S399 ins frameshift
8302/09	group_3	MDR	r	r	r	r	borderline	s	s	s	s	s	s	S315T	-15 c>T		S450L	R827C			M306I	R154G			878 g>A		S399 ins frameshift
8303/09	group_6	MDR	r	r	r	r	r	r	s	s	s	s	s		L203L	I194T	S450L	Q975H	V1252L		M306V	G97D			517 c>T		N345K
8304/09	ungrouped	non MDR	s	r	s	s	s	s	s	s	s	s	s				S450L		V483A
8309/09		fully susceptible	s	s	s	s
8310/09		fully susceptible	s	s	s	s
8313/09	ungrouped	MDR	r	r	s	r	s	s	s	s	s	s	s	S315T			D435V							K88R
8314/09		fully susceptible	s	s	s	s
8316/09	ungrouped	fully susceptible	s	s	s	s												Q975H									N345K
8318/09	group_3	MDR	r	r	r	s	borderline	r	s	s	s	s	s	S315T	-15 c>T		S450L	R827C			M306I	R154G			878 g>A		S399 ins frameshift
8576/09	group_9	MDR	r	r	r	r	r	r	s	s	s	s	s	S315T			D435F, N437D				G406A	Q122_		K88R			Y369 del frameshift
8580/09	ungrouped	fully susceptible	s	s	s	s
8581/09	group_16	MDR	r	r	s	r	r	r	s	s	s	s	s	S315T			S450L		K445R		M306V	L151S		K43R			W69_
8584/09		fully susceptible	s	s	s	s
8585/09	ungrouped	MDR	r	r	s	r	r	s	s	s	s	s	s	S315T			S450L	R824L			M306I	K96R			492 c>T
8587/09	ungrouped	fully susceptible	s	s	s	s
8590/09		fully susceptible	s	s	s	s
8591/09	group_3	MDR	r	r	r	r	borderline	r	s	s	s	s	s	S315T	-15 c>T		S450L	R827C			M306I	R154G			878 g>A		S399 ins frameshift
8592/09	group_20	fully susceptible	s	s	s	s																			492 c>T
8779/09	group_3	MDR	r	r	r	r	borderline	r	s	s	s	s	s	S315T	-15 c>T		S450L	R827C			M306I	R154G			878 g>A		S399 ins frameshift
8781/09	group_10	MDR	r	r	r	r	r	s	s	s	s	s	s	S315T			I491F		E1033A		M306I	H51D		K43R				M146T
8783/09	group_1	MDR	r	r	r	r	r	s	s	s	s	s	s	S315T			H445L				Q497R	VDEVD125-129 del			517 c>T	-10 g>C	N345K
8784/09	group_16	XDR	r	r	r	r	r	r	r	s	s	r	r	S315T			S450L	M920V			M306V	L151S	D94N	K43R	1401 a>G		W69_
8786/09	ungrouped	non MDR	r	s	s	s	s	s	s	s	s	s	s	S315T
9073/09		fully susceptible	s	s	s	s
9078/09		fully susceptible	s	s	s	s
9080/09	group_10	MDR	r	r	r	r	r	s	s	s	s	s	s	S315T			I491F		E1033A		M306I	H51D		K43R				M146T
9081/09	group_10	MDR	r	r	r	r	r	s	s	s	s	s	s	S315T			I491F		A694T		M306I	H51D		K43R
9084/09		fully susceptible	s	s	s	s
9085/09	group_7	MDR	r	r	s	s	s	s	s	s	s	s	s	S315T			H445Y
9562/09	group_3	MDR	r	r	r	r	r	r	s	s	s	s	s	S315T	-15 c>T		S450L	R827C			M306I	R154G			878 g>A		S399 ins frameshift
9563/09		fully susceptible	s	s	s	s
9564/09	group_21	MDR	r	r	r	r	r	s	s	s	s	s	s	S315T			H445D			E319K	D328[D,Y]	G97C
9565/09	group_14	fully susceptible	s	s	s	s
9567/09		fully susceptible	s	s	s	s
9569/09		fully susceptible	s	s	s	s
9572/09		fully susceptible	s	s	s	s
9574/09		fully susceptible	s	s	s	s

## Sheet: Table S7
	gCluster (n)	Lineage	n (%)	KatG	InhA	RpoB1	EmbB	PncA	GyrA	RpsL	rrs	EthA	Rv0678	TMRCA
	1 (8)	EAI	6 (75.0)	S315T		H445L	Q497R	VDEVD125-129 del			517 c>T	N345K
			2 (25.0)	S315T		H445Y	Q497R	Q10R			517 c>T	N345K; L229R
	3 (28)	X-type	27 (96.4)	S315T		S450L	M306I	R154G			878 g>A	S399 ins frameshift
			1 (3.6)	S315T		S450L	M306I	R154G	A90V		878 g>A	S399 ins frameshift
	6 (7)	EAI	7 (100)		I194T	S450L	M306V	G97D			517 c>T	N345K
	8 (6)	Beijing	1 (16.7)	S315G		S450L	Q497R	-11 a>C		K88R
			1 (16.7)	S315G		S450L	Q497R	L19P		K88R		S399 ins frameshift
			1 (16.7)	S315G		S450L	Q497R	D136A		K88R
			1 (16.7)	S315G		S450L	Q497R			K88R
			1 (16.7)	S315G		S450L	Q497R			K43R
			1 (16.7)2
	9 (4)	S-type	3 (75.0)	S315T		D435F; N437D	G406A	Q122_		K88R		Y369 del frameshift
			1 (25.0)	S315T		D435F	G406A	Q122_		K88R		Y369 del frameshift
	10 (40)	S-type	20 (50.0)	S315T		I491F	M306I	H51D		K43R			M146T	6.7 years
			1 (2.5)	S315T		I491F	M306I; Q497R	H51D		K43R			M146T
			2 (5.0)	S315T		I491F	M306I	H51D		K43R			N98D	5.5 years
			1 (2.5)	S315T		I491F	M306I	H51D		K43R			G121R	7.8 years
			15 (37.5)	S315T		I491F	M306I	H51D		K43R
			1 (2.5)	S315T		I491F	M306I; G406S	H51D		K43R
	12 (3)	Haarlem	3 (100)	S315T		S450L		T135P		K43R		N287 del frameshift
	16 (6)	Swaziland H37Rv like	4 (66.6)	S315T		S450L	M306V	L151S		K43R		W69_
			1 (16.7)	S315T		S450L	M306V	L151S		K43R	1401 a>G	W69_
			1 (16.7)	S315T		S450L	M306V	L151S	D94N	K43R	1401 a>G	W69_
	19 (3)	X-type	2 (66.7)	S315T		S450L	M306I	G132S	D94Y	K43R		F282V
			1 (33.3)	S315T		S450L	M306I	G132S		K43R		F282V
	21 (4)	X-type	2 (50.0)	S315T		H445D		G97C
			1 (25.0)	S315T				G97C
			1 (25.0)	S315T		H445D	D328Y3	G97C
	30 (4)	X-type	4 (100)	S315T		H445D	M306V	G97C	D94G			C403Y
	1according to M. tuberculosis H37Rv numbering
	2fully susceptible
	3heterozygous SNP
